# Supplementary material for: [1-(4-Hydr­oxy-2-oxidobenzyl­idene)-4-phenyl­thio­semicarbazonato-κ3 N,O,S](1,10-phenanthroline-κ2 N,N′)zinc(II)–4,4′-bipyridine (2/1)
Source: Acta Crystallogr Sect E Struct Rep Online. 2009 Jul 15;65(Pt 8):m920. doi: 10.1107/S1600536809026245 (PMC2977112; doi:10.1107/S1600536809026245)
Supplement: Supplementary file 1 [file e-65-0m920-sup1.cif]

##############################################################################
###                                                                        ###
###        Electronic paper (Acta Crystallographica Section E)             ###
###                                                                        ###
##############################################################################
#                                                                            #
# This CIF contains the data in a paper accepted for publication in Acta     #
# Crystallographica Section E. It conforms to the requirements of Notes      #
# for Authors for Section E, and has been peer reviewed under the auspices   #
# of the IUCr Commission on Journals.                                        #
#                                                                            #
# Full details of the Crystallographic Information File format               #
# are given in the paper "The Crystallographic Information File (CIF):       #
# a New Standard Archive File for Crystallography" by S. R. Hall, F. H.      #
# Allen and I. D. Brown [Acta Cryst. (1991), A47, 655-685].                  #
#                                                                            #
# The current version of the core CIF dictionary is obtainable from          #
# ftp://ftp.iucr.org/pub/cif_core.dic. The current version number is 2.4.    #
#                                                                            #
# Software is freely available for graphical display of the structure(s) in  #
# this CIF.  For information consult the CIF home page http://www.iucr.org/  #
# cif/home.html                                                              #
#                                                                            #
# This file may be used for bona fide research purposes within the           #
# scientific community so long as proper attribution is given to the journal # 
# article from which it was obtained.                                        #
#                                                                            #
##############################################################################
                                             
data_I
_audit_creation_method     SHELXL-97
_chemical_name_systematic
;
[1-(4-Hydroxy-2-oxidobenzylidene)-4-phenylthiosemicarbazonato-
\k^3^<i>N</i>,<i>O</i>,<i>S</i>](1,10-phenanthroline-
\k^2^<i>N</i>,<i>N</i>')zinc(II)--4,4'-bipyridine (2/1)
;
_chemical_name_common     ?
_chemical_formula_moiety     'C26 H19 N5 O2 S Zn, 0.5(C10 H8 N2)'
_chemical_formula_sum     'C31 H23 N6 O2 S Zn'
_chemical_formula_iupac     '[Zn (C14 H11 N3 O2 S) (C12 H8 N2)], 0.5C10 H8 N2'
_chemical_formula_weight     608.98
_chemical_melting_point     ?
_symmetry_cell_setting     Monoclinic
_symmetry_space_group_name_H-M     'P 21/c'
_symmetry_space_group_name_Hall     '-P 2ybc'
loop_
    _symmetry_equiv_pos_as_xyz
    'x, y, z'
    '-x, y+1/2, -z+1/2'
    '-x, -y, -z'
    'x, -y-1/2, z-1/2'
_cell_length_a     11.6372(6)
_cell_length_b     9.8376(5)
_cell_length_c     23.2880(10)
_cell_angle_alpha     90
_cell_angle_beta     92.417(3)
_cell_angle_gamma     90
_cell_volume     2663.7(2)
_cell_formula_units_Z     4
_cell_measurement_reflns_used     1335
_cell_measurement_theta_min     2.4
_cell_measurement_theta_max     20.2
_cell_measurement_temperature     140(2)
_exptl_crystal_description     Prism
_exptl_crystal_colour     Yellow
_exptl_crystal_size_max     0.10
_exptl_crystal_size_mid     0.04
_exptl_crystal_size_min     0.02
_exptl_crystal_density_diffrn     1.519
_exptl_crystal_density_meas     ?
_exptl_crystal_density_method     'not measured'
_exptl_crystal_F_000     1252
_exptl_absorpt_coefficient_mu     1.043
_exptl_absorpt_correction_type     Multi-scan
_exptl_absorpt_process_details     '(SADABS; Sheldrick, 1996)'
_exptl_absorpt_correction_T_min     0.903
_exptl_absorpt_correction_T_max     0.979
_diffrn_ambient_temperature     140(2)
_diffrn_radiation_type     MoK\a
_diffrn_radiation_wavelength     0.71073
_diffrn_radiation_source     'fine-focus sealed tube'
_diffrn_radiation_monochromator     graphite
_diffrn_measurement_device_type     'Bruker SMART APEX'
_diffrn_measurement_method     \w
_diffrn_detector_area_resol_mean     ?
_diffrn_reflns_number     14867
_diffrn_reflns_av_R_equivalents     0.089
_diffrn_reflns_av_sigmaI/netI     0.098
_diffrn_reflns_theta_min     1.8
_diffrn_reflns_theta_max     25.0
_diffrn_reflns_theta_full     25.0
_diffrn_measured_fraction_theta_max     0.998
_diffrn_measured_fraction_theta_full     0.998
_diffrn_reflns_limit_h_min     -13
_diffrn_reflns_limit_h_max     13
_diffrn_reflns_limit_k_min     -11
_diffrn_reflns_limit_k_max     11
_diffrn_reflns_limit_l_min     -27
_diffrn_reflns_limit_l_max     27
_diffrn_standards_number     0
_diffrn_standards_interval_count     0
_diffrn_standards_interval_time     0
_diffrn_standards_decay_%     0
_reflns_number_total     4681
_reflns_number_gt     2918
_reflns_threshold_expression     I>2\s(I)
_refine_ls_structure_factor_coef     Fsqd
_refine_ls_matrix_type     full
_refine_ls_R_factor_all     0.101
_refine_ls_R_factor_gt     0.047
_refine_ls_wR_factor_gt     0.094
_refine_ls_wR_factor_ref     0.117
_refine_ls_goodness_of_fit_ref     0.98
_refine_ls_restrained_S_all     0.98
_refine_ls_number_reflns     4681
_refine_ls_number_parameters     378
_refine_ls_number_restraints     2
_refine_ls_hydrogen_treatment     mixed
_refine_ls_weighting_scheme     calc
_refine_ls_weighting_details
                 'calc w=1/[\s^2^(Fo^2^)+(0.0515P)^2^] where P=(Fo^2^+2Fc^2^)/3'
_atom_sites_solution_hydrogens     geom
_atom_sites_solution_primary     direct
_atom_sites_solution_secondary     difmap
_refine_ls_shift/su_max     0.001
_refine_ls_shift/su_mean     0.001
_refine_diff_density_max     0.38
_refine_diff_density_min     -0.40
_refine_ls_extinction_method     none
_refine_ls_extinction_coef     ?
loop_
    _atom_type_symbol
    _atom_type_description
    _atom_type_scat_dispersion_real
    _atom_type_scat_dispersion_imag
    _atom_type_scat_source
    'C' 'C' 0.0033 0.0016
                         'International Tables Vol C Tables 4.2.6.8 and 6.1.1.4'
    'H' 'H' 0.0000 0.0000
                         'International Tables Vol C Tables 4.2.6.8 and 6.1.1.4'
    'N' 'N' 0.0061 0.0033
                         'International Tables Vol C Tables 4.2.6.8 and 6.1.1.4'
    'O' 'O' 0.0106 0.0060
                         'International Tables Vol C Tables 4.2.6.8 and 6.1.1.4'
    'S' 'S' 0.1246 0.1234
                         'International Tables Vol C Tables 4.2.6.8 and 6.1.1.4'
    'Zn' 'Zn' 0.2839 1.4301
                         'International Tables Vol C Tables 4.2.6.8 and 6.1.1.4'
_computing_data_collection     'APEX2 (Bruker, 2008)'
_computing_cell_refinement     'SAINT (Bruker, 2008)'
_computing_data_reduction     'SAINT (Bruker, 2008)'
_computing_structure_solution     'SHELXS97 (Sheldrick, 2008)'
_computing_structure_refinement     'SHELXL97 (Sheldrick, 2008)'
_computing_molecular_graphics     'X-SEED (Barbour, 2001)'
_computing_publication_material     'publCIF (Westrip, 2009)'
loop_
    _atom_site_type_symbol
    _atom_site_label
    _atom_site_fract_x
    _atom_site_fract_y
    _atom_site_fract_z
    _atom_site_U_iso_or_equiv
    _atom_site_adp_type
    _atom_site_calc_flag
    _atom_site_refinement_flags
    _atom_site_occupancy
    _atom_site_disorder_assembly
    _atom_site_disorder_group
    Zn Zn1 0.67107(4) 0.62440(5) 0.56348(2) 0.02152(16) Uani d . 1 . .
    S S1 0.82614(10) 0.50702(12) 0.52318(5) 0.0236(3) Uani d . 1 . .
    O O1 0.5106(2) 0.6211(3) 0.58865(12) 0.0257(7) Uani d . 1 . .
    O O2 0.2250(3) 0.7085(4) 0.72356(16) 0.0416(9) Uani d D 1 . .
    H H2 0.188(5) 0.738(6) 0.6945(16) 0.07(2) Uiso d D 1 . .
    N N1 0.7189(3) 0.5107(4) 0.63475(15) 0.0216(9) Uani d . 1 . .
    N N2 0.8294(3) 0.4544(4) 0.63924(15) 0.0256(9) Uani d . 1 . .
    N N3 0.9923(3) 0.4067(4) 0.59142(16) 0.0263(10) Uani d D 1 . .
    H H3 1.029(3) 0.427(5) 0.5604(12) 0.036(15) Uiso d D 1 . .
    N N4 0.6154(3) 0.7367(4) 0.48877(15) 0.0218(9) Uani d . 1 . .
    N N5 0.7320(3) 0.8198(4) 0.58516(15) 0.0222(9) Uani d . 1 . .
    N N6 0.1202(3) 0.8459(4) 0.62781(18) 0.0371(11) Uani d . 1 . .
    C C1 0.4781(4) 0.6105(5) 0.64195(18) 0.0242(10) Uani d . 1 . .
    C C2 0.3686(4) 0.6607(5) 0.6553(2) 0.0272(12) Uani d . 1 . .
    H H2A 0.3205 0.6984 0.6254 0.033 Uiso calc R 1 . .
    C C3 0.3294(4) 0.6565(5) 0.7103(2) 0.0327(13) Uani d . 1 . .
    C C4 0.3969(4) 0.5966(5) 0.7542(2) 0.0380(14) Uani d . 1 . .
    H H4 0.3703 0.5929 0.7922 0.046 Uiso calc R 1 . .
    C C5 0.5007(4) 0.5436(6) 0.7423(2) 0.0364(13) Uani d . 1 . .
    H H5A 0.5445 0.5004 0.7724 0.044 Uiso calc R 1 . .
    C C6 0.5469(4) 0.5492(5) 0.68749(19) 0.0261(11) Uani d . 1 . .
    C C7 0.6604(4) 0.4965(5) 0.68069(19) 0.0259(11) Uani d . 1 . .
    H H7 0.6954 0.4477 0.7120 0.031 Uiso calc R 1 . .
    C C8 0.8810(4) 0.4554(4) 0.59072(19) 0.0217(11) Uani d . 1 . .
    C C9 1.0617(4) 0.3594(5) 0.63889(19) 0.0237(11) Uani d . 1 . .
    C C10 1.0185(4) 0.2924(5) 0.68556(19) 0.0281(12) Uani d . 1 . .
    H H10 0.9378 0.2823 0.6887 0.034 Uiso calc R 1 . .
    C C11 1.0937(4) 0.2399(5) 0.7278(2) 0.0353(13) Uani d . 1 . .
    H H11 1.0642 0.1921 0.7594 0.042 Uiso calc R 1 . .
    C C12 1.2121(4) 0.2566(5) 0.7242(2) 0.0365(13) Uani d . 1 . .
    H H12 1.2633 0.2211 0.7533 0.044 Uiso calc R 1 . .
    C C13 1.2540(4) 0.3249(5) 0.6781(2) 0.0376(14) Uani d . 1 . .
    H H13 1.3346 0.3377 0.6757 0.045 Uiso calc R 1 . .
    C C14 1.1812(4) 0.3749(5) 0.63541(19) 0.0276(11) Uani d . 1 . .
    H H14 1.2116 0.4202 0.6034 0.033 Uiso calc R 1 . .
    C C15 0.5563(4) 0.6950(5) 0.44181(19) 0.0253(11) Uani d . 1 . .
    H H15 0.5412 0.6006 0.4374 0.030 Uiso calc R 1 . .
    C C16 0.5157(4) 0.7832(6) 0.3990(2) 0.0365(14) Uani d . 1 . .
    H H16 0.4727 0.7499 0.3664 0.044 Uiso calc R 1 . .
    C C17 0.5390(4) 0.9194(6) 0.4048(2) 0.0331(13) Uani d . 1 . .
    H H17 0.5125 0.9813 0.3759 0.040 Uiso calc R 1 . .
    C C18 0.6018(4) 0.9676(5) 0.45336(19) 0.0281(12) Uani d . 1 . .
    C C19 0.6260(4) 1.1078(5) 0.4628(2) 0.0367(13) Uani d . 1 . .
    H H19 0.5970 1.1731 0.4359 0.044 Uiso calc R 1 . .
    C C20 0.6895(4) 1.1493(5) 0.5093(2) 0.0380(14) Uani d . 1 . .
    H H20 0.7080 1.2429 0.5136 0.046 Uiso calc R 1 . .
    C C21 0.7297(4) 1.0533(5) 0.5525(2) 0.0307(12) Uani d . 1 . .
    C C22 0.7924(4) 1.0906(5) 0.6035(2) 0.0345(13) Uani d . 1 . .
    H H22 0.8121 1.1830 0.6104 0.041 Uiso calc R 1 . .
    C C23 0.8244(4) 0.9928(5) 0.6427(2) 0.0339(13) Uani d . 1 . .
    H H23 0.8681 1.0161 0.6767 0.041 Uiso calc R 1 . .
    C C24 0.7919(4) 0.8584(5) 0.63216(19) 0.0294(12) Uani d . 1 . .
    H H24 0.8137 0.7912 0.6599 0.035 Uiso calc R 1 . .
    C C25 0.7022(4) 0.9150(4) 0.54532(19) 0.0202(10) Uani d . 1 . .
    C C26 0.6384(4) 0.8709(5) 0.49423(18) 0.0212(10) Uani d . 1 . .
    C C27 0.1329(4) 0.9783(5) 0.6168(2) 0.0398(14) Uani d . 1 . .
    H H27 0.1749 1.0319 0.6443 0.048 Uiso calc R 1 . .
    C C28 0.0887(4) 1.0418(5) 0.5679(2) 0.0343(13) Uani d . 1 . .
    H H28 0.1017 1.1361 0.5624 0.041 Uiso calc R 1 . .
    C C29 0.0256(4) 0.9682(5) 0.52677(19) 0.0281(12) Uani d . 1 . .
    C C30 0.0133(5) 0.8298(5) 0.5379(2) 0.0347(13) Uani d . 1 . .
    H H30 -0.0280 0.7736 0.5110 0.042 Uiso calc R 1 . .
    C C31 0.0606(4) 0.7748(5) 0.5876(2) 0.0378(13) Uani d . 1 . .
    H H31 0.0504 0.6802 0.5938 0.045 Uiso calc R 1 . .
loop_
    _atom_site_aniso_label
    _atom_site_aniso_U_11
    _atom_site_aniso_U_22
    _atom_site_aniso_U_33
    _atom_site_aniso_U_12
    _atom_site_aniso_U_13
    _atom_site_aniso_U_23
    Zn1 0.0209(3) 0.0191(3) 0.0250(3) 0.0013(3) 0.0065(2) 0.0033(3)
    S1 0.0228(7) 0.0254(7) 0.0230(6) 0.0049(5) 0.0050(5) 0.0021(5)
    O1 0.0252(18) 0.0252(17) 0.0272(17) 0.0055(16) 0.0083(14) 0.0099(16)
    O2 0.028(2) 0.058(3) 0.041(2) 0.0082(19) 0.0113(19) -0.001(2)
    N1 0.019(2) 0.020(2) 0.026(2) 0.0015(17) 0.0051(17) -0.0013(17)
    N2 0.022(2) 0.029(2) 0.026(2) 0.0051(18) 0.0033(18) 0.0001(18)
    N3 0.025(2) 0.033(3) 0.022(2) 0.0056(19) 0.0056(19) 0.0049(19)
    N4 0.024(2) 0.020(2) 0.022(2) 0.0007(17) 0.0064(17) -0.0015(17)
    N5 0.022(2) 0.025(2) 0.020(2) 0.0028(17) 0.0074(18) 0.0015(17)
    N6 0.024(2) 0.044(3) 0.044(3) 0.005(2) 0.010(2) -0.012(2)
    C1 0.022(3) 0.023(3) 0.028(3) -0.006(2) 0.011(2) -0.005(2)
    C2 0.021(3) 0.033(3) 0.028(3) -0.001(2) 0.006(2) 0.004(2)
    C3 0.018(3) 0.044(3) 0.037(3) -0.002(2) 0.009(2) -0.005(2)
    C4 0.032(3) 0.062(4) 0.020(3) 0.000(3) 0.009(2) -0.003(3)
    C5 0.025(3) 0.058(4) 0.027(3) 0.000(3) 0.001(2) -0.001(3)
    C6 0.022(3) 0.035(3) 0.022(2) -0.003(2) 0.002(2) -0.004(2)
    C7 0.029(3) 0.029(3) 0.020(2) 0.001(2) 0.004(2) 0.004(2)
    C8 0.020(3) 0.017(3) 0.028(3) 0.000(2) 0.003(2) 0.000(2)
    C9 0.024(3) 0.023(3) 0.025(2) 0.008(2) 0.001(2) -0.002(2)
    C10 0.027(3) 0.026(3) 0.031(3) 0.007(2) -0.003(2) 0.002(2)
    C11 0.036(3) 0.043(3) 0.027(3) 0.010(3) 0.001(2) 0.002(3)
    C12 0.032(3) 0.051(4) 0.026(3) 0.013(3) -0.002(2) -0.002(3)
    C13 0.026(3) 0.050(4) 0.036(3) 0.007(3) -0.001(3) -0.009(3)
    C14 0.027(3) 0.028(3) 0.028(2) 0.001(2) 0.005(2) -0.003(2)
    C15 0.024(3) 0.026(3) 0.026(3) 0.002(2) 0.007(2) -0.007(2)
    C16 0.027(3) 0.064(4) 0.019(3) 0.008(3) 0.001(2) -0.006(3)
    C17 0.028(3) 0.050(4) 0.022(3) 0.013(3) 0.010(2) 0.012(2)
    C18 0.027(3) 0.032(3) 0.027(3) 0.009(2) 0.012(2) 0.008(2)
    C19 0.025(3) 0.033(3) 0.052(3) 0.010(3) 0.015(3) 0.021(3)
    C20 0.028(3) 0.021(3) 0.067(4) 0.005(2) 0.022(3) 0.009(3)
    C21 0.024(3) 0.029(3) 0.040(3) 0.002(2) 0.016(2) -0.005(3)
    C22 0.024(3) 0.029(3) 0.052(3) -0.007(2) 0.015(3) -0.016(3)
    C23 0.028(3) 0.037(3) 0.037(3) -0.009(3) 0.005(2) -0.015(3)
    C24 0.027(3) 0.037(3) 0.025(3) 0.000(2) 0.006(2) -0.001(2)
    C25 0.017(2) 0.014(2) 0.030(3) -0.0016(19) 0.012(2) -0.001(2)
    C26 0.018(2) 0.020(2) 0.026(2) 0.007(2) 0.0075(19) -0.001(2)
    C27 0.028(3) 0.038(3) 0.053(4) 0.002(3) -0.002(3) -0.022(3)
    C28 0.032(3) 0.024(3) 0.047(3) 0.002(2) 0.002(3) -0.012(3)
    C29 0.018(3) 0.029(3) 0.038(3) -0.003(2) 0.011(2) -0.012(2)
    C30 0.039(3) 0.026(3) 0.041(3) -0.006(2) 0.009(3) -0.007(2)
    C31 0.035(3) 0.028(3) 0.051(3) -0.007(3) 0.011(3) -0.003(3)
loop_
    _geom_bond_atom_site_label_1
    _geom_bond_atom_site_label_2
    _geom_bond_site_symmetry_2
    _geom_bond_distance
    _geom_bond_publ_flag
    Zn1 O1 . 1.981(3) ?
    Zn1 N1 . 2.058(4) ?
    Zn1 N5 . 2.103(4) ?
    Zn1 N4 . 2.138(3) ?
    Zn1 S1 . 2.3692(12) ?
    S1 C8 . 1.748(4) ?
    O1 C1 . 1.317(5) ?
    O2 C3 . 1.365(6) ?
    O2 H2 . 0.84(5) ?
    N1 C7 . 1.299(5) ?
    N1 N2 . 1.401(5) ?
    N2 C8 . 1.302(5) ?
    N3 C8 . 1.380(6) ?
    N3 C9 . 1.419(6) ?
    N3 H3 . 0.88(3) ?
    N4 C15 . 1.332(5) ?
    N4 C26 . 1.352(6) ?
    N5 C24 . 1.328(5) ?
    N5 C25 . 1.353(5) ?
    N6 C27 . 1.336(7) ?
    N6 C31 . 1.340(6) ?
    C1 C2 . 1.413(6) ?
    C1 C6 . 1.434(6) ?
    C2 C3 . 1.379(6) ?
    C2 H2A . 0.9500 ?
    C3 C4 . 1.392(7) ?
    C4 C5 . 1.356(7) ?
    C4 H4 . 0.9500 ?
    C5 C6 . 1.406(6) ?
    C5 H5A . 0.9500 ?
    C6 C7 . 1.435(6) ?
    C7 H7 . 0.9500 ?
    C9 C10 . 1.384(6) ?
    C9 C14 . 1.405(6) ?
    C10 C11 . 1.388(6) ?
    C10 H10 . 0.9500 ?
    C11 C12 . 1.394(7) ?
    C11 H11 . 0.9500 ?
    C12 C13 . 1.373(7) ?
    C12 H12 . 0.9500 ?
    C13 C14 . 1.370(6) ?
    C13 H13 . 0.9500 ?
    C14 H14 . 0.9500 ?
    C15 C16 . 1.389(6) ?
    C15 H15 . 0.9500 ?
    C16 C17 . 1.373(7) ?
    C16 H16 . 0.9500 ?
    C17 C18 . 1.402(7) ?
    C17 H17 . 0.9500 ?
    C18 C26 . 1.399(6) ?
    C18 C19 . 1.423(7) ?
    C19 C20 . 1.347(7) ?
    C19 H19 . 0.9500 ?
    C20 C21 . 1.445(7) ?
    C20 H20 . 0.9500 ?
    C21 C25 . 1.406(6) ?
    C21 C22 . 1.414(7) ?
    C22 C23 . 1.368(7) ?
    C22 H22 . 0.9500 ?
    C23 C24 . 1.394(7) ?
    C23 H23 . 0.9500 ?
    C24 H24 . 0.9500 ?
    C25 C26 . 1.442(6) ?
    C27 C28 . 1.379(7) ?
    C27 H27 . 0.9500 ?
    C28 C29 . 1.386(6) ?
    C28 H28 . 0.9500 ?
    C29 C30 . 1.394(7) ?
    C29 C29 3_576 1.495(9) ?
    C30 C31 . 1.371(7) ?
    C30 H30 . 0.9500 ?
    C31 H31 . 0.9500 ?
loop_
    _geom_angle_atom_site_label_1
    _geom_angle_atom_site_label_2
    _geom_angle_atom_site_label_3
    _geom_angle_site_symmetry_1
    _geom_angle_site_symmetry_3
    _geom_angle
    _geom_angle_publ_flag
    O1 Zn1 N1 . . 88.77(13) ?
    O1 Zn1 N5 . . 104.84(13) ?
    N1 Zn1 N5 . . 103.07(14) ?
    O1 Zn1 N4 . . 89.56(13) ?
    N1 Zn1 N4 . . 177.58(14) ?
    N5 Zn1 N4 . . 79.07(14) ?
    O1 Zn1 S1 . . 148.49(10) ?
    N1 Zn1 S1 . . 82.54(10) ?
    N5 Zn1 S1 . . 106.62(10) ?
    N4 Zn1 S1 . . 98.00(10) ?
    C8 S1 Zn1 . . 92.34(15) ?
    C1 O1 Zn1 . . 126.3(3) ?
    C3 O2 H2 . . 113(4) ?
    C7 N1 N2 . . 114.0(4) ?
    C7 N1 Zn1 . . 126.1(3) ?
    N2 N1 Zn1 . . 119.4(3) ?
    C8 N2 N1 . . 112.8(4) ?
    C8 N3 C9 . . 128.7(4) ?
    C8 N3 H3 . . 114(3) ?
    C9 N3 H3 . . 116(3) ?
    C15 N4 C26 . . 118.1(4) ?
    C15 N4 Zn1 . . 129.6(3) ?
    C26 N4 Zn1 . . 112.1(3) ?
    C24 N5 C25 . . 118.6(4) ?
    C24 N5 Zn1 . . 128.2(3) ?
    C25 N5 Zn1 . . 113.2(3) ?
    C27 N6 C31 . . 115.6(5) ?
    O1 C1 C2 . . 118.5(4) ?
    O1 C1 C6 . . 123.8(4) ?
    C2 C1 C6 . . 117.7(4) ?
    C3 C2 C1 . . 122.0(4) ?
    C3 C2 H2A . . 119.0 ?
    C1 C2 H2A . . 119.0 ?
    O2 C3 C2 . . 122.1(4) ?
    O2 C3 C4 . . 118.2(4) ?
    C2 C3 C4 . . 119.7(4) ?
    C5 C4 C3 . . 119.5(4) ?
    C5 C4 H4 . . 120.2 ?
    C3 C4 H4 . . 120.2 ?
    C4 C5 C6 . . 123.3(5) ?
    C4 C5 H5A . . 118.4 ?
    C6 C5 H5A . . 118.4 ?
    C5 C6 C1 . . 117.7(4) ?
    C5 C6 C7 . . 118.3(4) ?
    C1 C6 C7 . . 123.9(4) ?
    N1 C7 C6 . . 124.6(4) ?
    N1 C7 H7 . . 117.7 ?
    C6 C7 H7 . . 117.7 ?
    N2 C8 N3 . . 117.0(4) ?
    N2 C8 S1 . . 128.2(4) ?
    N3 C8 S1 . . 114.7(3) ?
    C10 C9 C14 . . 119.4(4) ?
    C10 C9 N3 . . 123.7(4) ?
    C14 C9 N3 . . 116.8(4) ?
    C9 C10 C11 . . 119.6(5) ?
    C9 C10 H10 . . 120.2 ?
    C11 C10 H10 . . 120.2 ?
    C10 C11 C12 . . 120.6(5) ?
    C10 C11 H11 . . 119.7 ?
    C12 C11 H11 . . 119.7 ?
    C13 C12 C11 . . 119.3(5) ?
    C13 C12 H12 . . 120.3 ?
    C11 C12 H12 . . 120.3 ?
    C14 C13 C12 . . 120.9(5) ?
    C14 C13 H13 . . 119.6 ?
    C12 C13 H13 . . 119.6 ?
    C13 C14 C9 . . 120.2(5) ?
    C13 C14 H14 . . 119.9 ?
    C9 C14 H14 . . 119.9 ?
    N4 C15 C16 . . 123.0(5) ?
    N4 C15 H15 . . 118.5 ?
    C16 C15 H15 . . 118.5 ?
    C17 C16 C15 . . 118.6(5) ?
    C17 C16 H16 . . 120.7 ?
    C15 C16 H16 . . 120.7 ?
    C16 C17 C18 . . 120.2(5) ?
    C16 C17 H17 . . 119.9 ?
    C18 C17 H17 . . 119.9 ?
    C26 C18 C17 . . 116.9(4) ?
    C26 C18 C19 . . 120.0(5) ?
    C17 C18 C19 . . 123.0(5) ?
    C20 C19 C18 . . 121.1(5) ?
    C20 C19 H19 . . 119.4 ?
    C18 C19 H19 . . 119.4 ?
    C19 C20 C21 . . 120.8(5) ?
    C19 C20 H20 . . 119.6 ?
    C21 C20 H20 . . 119.6 ?
    C25 C21 C22 . . 117.3(5) ?
    C25 C21 C20 . . 118.9(5) ?
    C22 C21 C20 . . 123.8(5) ?
    C23 C22 C21 . . 119.6(5) ?
    C23 C22 H22 . . 120.2 ?
    C21 C22 H22 . . 120.2 ?
    C22 C23 C24 . . 119.0(5) ?
    C22 C23 H23 . . 120.5 ?
    C24 C23 H23 . . 120.5 ?
    N5 C24 C23 . . 123.0(5) ?
    N5 C24 H24 . . 118.5 ?
    C23 C24 H24 . . 118.5 ?
    N5 C25 C21 . . 122.5(4) ?
    N5 C25 C26 . . 117.8(4) ?
    C21 C25 C26 . . 119.8(4) ?
    N4 C26 C18 . . 123.1(4) ?
    N4 C26 C25 . . 117.6(4) ?
    C18 C26 C25 . . 119.2(4) ?
    N6 C27 C28 . . 124.0(5) ?
    N6 C27 H27 . . 118.0 ?
    C28 C27 H27 . . 118.0 ?
    C27 C28 C29 . . 120.2(5) ?
    C27 C28 H28 . . 119.9 ?
    C29 C28 H28 . . 119.9 ?
    C28 C29 C30 . . 115.9(5) ?
    C28 C29 C29 . 3_576 122.6(5) ?
    C30 C29 C29 . 3_576 121.5(5) ?
    C31 C30 C29 . . 120.1(5) ?
    C31 C30 H30 . . 119.9 ?
    C29 C30 H30 . . 119.9 ?
    N6 C31 C30 . . 124.1(5) ?
    N6 C31 H31 . . 117.9 ?
    C30 C31 H31 . . 117.9 ?
loop_
    _geom_torsion_atom_site_label_1
    _geom_torsion_atom_site_label_2
    _geom_torsion_atom_site_label_3
    _geom_torsion_atom_site_label_4
    _geom_torsion_site_symmetry_1
    _geom_torsion_site_symmetry_2
    _geom_torsion_site_symmetry_3
    _geom_torsion_site_symmetry_4
    _geom_torsion
    _geom_torsion_publ_flag
    O1 Zn1 S1 C8 . . . . -90.8(2) ?
    N1 Zn1 S1 C8 . . . . -15.58(18) ?
    N5 Zn1 S1 C8 . . . . 85.89(18) ?
    N4 Zn1 S1 C8 . . . . 166.81(18) ?
    N1 Zn1 O1 C1 . . . . 27.9(4) ?
    N5 Zn1 O1 C1 . . . . -75.3(4) ?
    N4 Zn1 O1 C1 . . . . -153.8(4) ?
    S1 Zn1 O1 C1 . . . . 101.5(4) ?
    O1 Zn1 N1 C7 . . . . -18.6(4) ?
    N5 Zn1 N1 C7 . . . . 86.4(4) ?
    S1 Zn1 N1 C7 . . . . -168.2(4) ?
    O1 Zn1 N1 N2 . . . . 169.6(3) ?
    N5 Zn1 N1 N2 . . . . -85.5(3) ?
    S1 Zn1 N1 N2 . . . . 19.9(3) ?
    C7 N1 N2 C8 . . . . 172.2(4) ?
    Zn1 N1 N2 C8 . . . . -14.9(5) ?
    O1 Zn1 N4 C15 . . . . -73.6(4) ?
    N5 Zn1 N4 C15 . . . . -178.8(4) ?
    S1 Zn1 N4 C15 . . . . 75.7(4) ?
    O1 Zn1 N4 C26 . . . . 101.0(3) ?
    N5 Zn1 N4 C26 . . . . -4.3(3) ?
    S1 Zn1 N4 C26 . . . . -109.7(3) ?
    O1 Zn1 N5 C24 . . . . 95.4(4) ?
    N1 Zn1 N5 C24 . . . . 3.2(4) ?
    N4 Zn1 N5 C24 . . . . -178.0(4) ?
    S1 Zn1 N5 C24 . . . . -82.8(4) ?
    O1 Zn1 N5 C25 . . . . -83.3(3) ?
    N1 Zn1 N5 C25 . . . . -175.5(3) ?
    N4 Zn1 N5 C25 . . . . 3.3(3) ?
    S1 Zn1 N5 C25 . . . . 98.5(3) ?
    Zn1 O1 C1 C2 . . . . 156.0(3) ?
    Zn1 O1 C1 C6 . . . . -24.9(6) ?
    O1 C1 C2 C3 . . . . -178.3(4) ?
    C6 C1 C2 C3 . . . . 2.5(7) ?
    C1 C2 C3 O2 . . . . 178.1(4) ?
    C1 C2 C3 C4 . . . . -2.6(8) ?
    O2 C3 C4 C5 . . . . 179.7(5) ?
    C2 C3 C4 C5 . . . . 0.3(8) ?
    C3 C4 C5 C6 . . . . 2.0(8) ?
    C4 C5 C6 C1 . . . . -2.1(8) ?
    C4 C5 C6 C7 . . . . 176.5(5) ?
    O1 C1 C6 C5 . . . . -179.3(4) ?
    C2 C1 C6 C5 . . . . -0.2(7) ?
    O1 C1 C6 C7 . . . . 2.2(7) ?
    C2 C1 C6 C7 . . . . -178.7(4) ?
    N2 N1 C7 C6 . . . . 177.8(4) ?
    Zn1 N1 C7 C6 . . . . 5.5(7) ?
    C5 C6 C7 N1 . . . . -170.8(5) ?
    C1 C6 C7 N1 . . . . 7.7(8) ?
    N1 N2 C8 N3 . . . . 177.6(4) ?
    N1 N2 C8 S1 . . . . -4.2(6) ?
    C9 N3 C8 N2 . . . . -2.7(7) ?
    C9 N3 C8 S1 . . . . 178.8(4) ?
    Zn1 S1 C8 N2 . . . . 16.5(4) ?
    Zn1 S1 C8 N3 . . . . -165.2(3) ?
    C8 N3 C9 C10 . . . . 33.2(7) ?
    C8 N3 C9 C14 . . . . -151.2(5) ?
    C14 C9 C10 C11 . . . . -0.9(7) ?
    N3 C9 C10 C11 . . . . 174.7(4) ?
    C9 C10 C11 C12 . . . . 1.4(7) ?
    C10 C11 C12 C13 . . . . -0.5(8) ?
    C11 C12 C13 C14 . . . . -0.9(8) ?
    C12 C13 C14 C9 . . . . 1.4(7) ?
    C10 C9 C14 C13 . . . . -0.5(7) ?
    N3 C9 C14 C13 . . . . -176.3(4) ?
    C26 N4 C15 C16 . . . . -1.2(7) ?
    Zn1 N4 C15 C16 . . . . 173.0(3) ?
    N4 C15 C16 C17 . . . . 1.1(7) ?
    C15 C16 C17 C18 . . . . -0.5(7) ?
    C16 C17 C18 C26 . . . . 0.2(7) ?
    C16 C17 C18 C19 . . . . -178.2(5) ?
    C26 C18 C19 C20 . . . . 3.6(7) ?
    C17 C18 C19 C20 . . . . -178.1(5) ?
    C18 C19 C20 C21 . . . . -3.3(7) ?
    C19 C20 C21 C25 . . . . 0.3(7) ?
    C19 C20 C21 C22 . . . . -177.2(5) ?
    C25 C21 C22 C23 . . . . 0.8(7) ?
    C20 C21 C22 C23 . . . . 178.3(4) ?
    C21 C22 C23 C24 . . . . -1.5(7) ?
    C25 N5 C24 C23 . . . . 0.9(7) ?
    Zn1 N5 C24 C23 . . . . -177.7(3) ?
    C22 C23 C24 N5 . . . . 0.7(7) ?
    C24 N5 C25 C21 . . . . -1.7(6) ?
    Zn1 N5 C25 C21 . . . . 177.1(3) ?
    C24 N5 C25 C26 . . . . 179.2(4) ?
    Zn1 N5 C25 C26 . . . . -2.0(5) ?
    C22 C21 C25 N5 . . . . 0.9(7) ?
    C20 C21 C25 N5 . . . . -176.8(4) ?
    C22 C21 C25 C26 . . . . 180.0(4) ?
    C20 C21 C25 C26 . . . . 2.3(7) ?
    C15 N4 C26 C18 . . . . 0.9(6) ?
    Zn1 N4 C26 C18 . . . . -174.4(3) ?
    C15 N4 C26 C25 . . . . 179.8(4) ?
    Zn1 N4 C26 C25 . . . . 4.6(5) ?
    C17 C18 C26 N4 . . . . -0.3(6) ?
    C19 C18 C26 N4 . . . . 178.0(4) ?
    C17 C18 C26 C25 . . . . -179.3(4) ?
    C19 C18 C26 C25 . . . . -0.9(6) ?
    N5 C25 C26 N4 . . . . -1.8(6) ?
    C21 C25 C26 N4 . . . . 179.0(4) ?
    N5 C25 C26 C18 . . . . 177.2(4) ?
    C21 C25 C26 C18 . . . . -2.0(6) ?
    C31 N6 C27 C28 . . . . 0.2(7) ?
    N6 C27 C28 C29 . . . . 0.8(8) ?
    C27 C28 C29 C30 . . . . -1.4(7) ?
    C27 C28 C29 C29 . . . 3_576 179.3(5) ?
    C28 C29 C30 C31 . . . . 1.1(7) ?
    C29 C29 C30 C31 3_576 . . . -179.6(5) ?
    C27 N6 C31 C30 . . . . -0.5(7) ?
    C29 C30 C31 N6 . . . . -0.1(8) ?
loop_
    _geom_hbond_atom_site_label_D
    _geom_hbond_atom_site_label_H
    _geom_hbond_atom_site_label_A
    _geom_hbond_site_symmetry_A
    _geom_hbond_distance_DH
    _geom_hbond_distance_HA
    _geom_hbond_distance_DA
    _geom_hbond_angle_DHA
    _geom_hbond_publ_flag
    O2 H2 N6 . 0.84(5) 2.01(5) 2.839(6) 168(6) yes
data_global
_journal_date_recd_electronic     2009-06-23
_journal_date_accepted     2009-07-06
_journal_name_full     'Acta Crystallographica, Section E'
_journal_year     2009
_journal_volume     65
_journal_issue      8
_journal_page_first     m920
_journal_page_last     m920
_journal_paper_category     QM
_journal_coeditor_code     TK2484
_publ_contact_author_name     'Prof. Mohd. Jamil Maah'
_publ_contact_author_address
;
Department of Chemistry
University Malaya
50603 Kuala  Lumpur
Malaysia
;
_publ_contact_author_email     mjamil@um.edu.my
_publ_contact_author_fax     ?
_publ_contact_author_phone     ?
_publ_section_title
;\
[1-(4-Hydroxy-2-oxidobenzylidene)-4-phenylthiosemicarbazonato-\k^3^<i>N</i>,\
<i>O</i>,<i>S</i>](1,10-phenanthroline-\k^2^<i>N</i>,<i>N</i>')zinc(II)--4,\
4'-bipyridine (2/1)
;
loop_
    _publ_author_name
    _publ_author_address
    'Tan, Kong Wai '
;
Department of Chemistry
University of Malaya
50603 Kuala Lumpur
Malaysia
;
    'Ng, Chew Hee'
;
Faculty of Engineering and Science,
Universiti Tunku Abdul Rahman
53300 Kuala Lumpur
Malaysia
;
    'Maah, Mohd Jamil'
;
Department of Chemistry
University of Malaya
50603 Kuala Lumpur
Malaysia
;
    'Ng, Seik Weng'
;
Department of Chemistry
University of Malaya
50603 Kuala Lumpur
Malaysia
;
