# Supplementary material for: [1-(4-Hydr­oxy-2-oxidobenzyl­idene)-4-phenyl­thio­semicarbazonato-κ3 N,O,S](1,10-phenanthroline-κ2 N,N′)zinc(II)–4,4′-bipyridine (2/1)
Source: Acta Crystallogr Sect E Struct Rep Online. 2009 Jul 15;65(Pt 8):m920. doi: 10.1107/S1600536809026245 (PMC2977112; doi:10.1107/S1600536809026245)
Supplement: Supplementary file 2 [file e-65-0m920-Isup2.hkl]

# 
# h,k,l, Fc-squared, Fo-squared, sigma(Fo-squared) and status flag 
# 
data_I
_shelx_title '  P21/c' 
_shelx_refln_list_code          4 
_shelx_F_calc_maximum      300.88 
_exptl_crystal_F_000      1252.00 
_reflns_d_resolution_high  0.8409 
 
loop_ 
 _symmetry_equiv_pos_as_xyz 
 'x, y, z' 
 '-x, y+1/2, -z+1/2' 
 '-x, -y, -z' 
 'x, -y-1/2, z-1/2' 
 
_cell_length_a    11.6372 
_cell_length_b     9.8376 
_cell_length_c    23.2880 
_cell_angle_alpha  90.000 
_cell_angle_beta   92.417 
_cell_angle_gamma  90.000 
 
_shelx_F_squared_multiplier     1.000 
 
loop_ 
 _refln_index_h 
 _refln_index_k 
 _refln_index_l 
 _refln_F_squared_calc 
 _refln_F_squared_meas 
 _refln_F_squared_sigma 
 _refln_observed_status 
   1   0   0     3569.52     3613.22     74.82 o 
   2   0   0     5015.06     5158.41    169.57 o 
   3   0   0     1442.50     1546.04    110.37 o 
   4   0   0      115.61      116.65     91.00 o 
   5   0   0      910.47     1013.29    122.39 o 
   6   0   0    25148.33    25835.78    731.40 o 
   7   0   0     2105.32     2267.98    185.82 o 
   8   0   0      697.29      792.92    151.74 o 
   9   0   0      381.13      438.42    158.91 o 
  10   0   0      267.48      311.47    163.60 o 
  11   0   0       32.67        3.25    160.30 o 
  12   0   0     1221.20     1386.58    480.50 o 
  13   0   0       58.17       -4.52    146.49 o 
   1   1   0     9527.15     9373.50    126.50 o 
   2   1   0     4377.30     4767.36     88.02 o 
   3   1   0       25.69       42.96     40.88 o 
   4   1   0      480.63      570.81     57.14 o 
   5   1   0       76.54      171.33     69.11 o 
   6   1   0      552.23     1489.59    693.94 o 
   7   1   0     2436.16     2614.34    136.95 o 
   8   1   0     1209.43     1094.06    118.34 o 
   9   1   0      109.04      153.34    109.53 o 
  10   1   0        8.91       15.77     91.18 o 
  11   1   0      465.60      338.53    106.56 o 
  12   1   0       14.87      134.78    109.75 o 
  13   1   0      611.48      386.20    126.11 o 
   0   2   0     7237.33     7749.76    182.49 o 
   1   2   0        4.23       -2.24     20.40 o 
   2   2   0      774.36      827.28     58.47 o 
   3   2   0     7741.06     7591.76    199.22 o 
   4   2   0     2387.35     2646.77     70.84 o 
   5   2   0       22.64      172.42     85.39 o 
   6   2   0     5693.03     5780.00    103.89 o 
   7   2   0     2701.68     3077.57    128.52 o 
   8   2   0      605.24      649.57    142.44 o 
   9   2   0     1526.84     1488.88    115.85 o 
  10   2   0        8.83      115.27     93.10 o 
  11   2   0      720.81      701.06    114.43 o 
  12   2   0      289.64      230.47    111.06 o 
  13   2   0      150.91      -84.73    108.55 o 
   1   3   0      673.33      691.20     98.25 o 
   2   3   0     2557.42     2539.76     62.80 o 
   3   3   0      440.53      578.01     64.85 o 
   4   3   0     3872.19     3622.56    100.40 o 
   5   3   0      348.17      285.42     61.71 o 
   6   3   0      621.31      603.84     65.96 o 
   7   3   0     5503.72     5419.34    137.92 o 
   8   3   0     2192.61     2479.57    124.65 o 
   9   3   0      733.39      705.83    100.13 o 
  10   3   0      378.27      394.97    111.07 o 
  11   3   0     1997.68     1806.77    230.39 o 
  12   3   0      332.30      192.21    109.36 o 
  13   3   0      109.49      126.44    115.56 o 
   0   4   0     2496.95     2250.59    166.48 o 
   1   4   0    11504.24    11027.10    152.45 o 
   2   4   0      166.32      189.44     38.40 o 
   3   4   0    18601.52    18447.45    235.29 o 
   4   4   0       74.44       95.11     40.69 o 
   5   4   0     4330.66     4102.08    117.63 o 
   6   4   0     5043.46     4853.44    275.99 o 
   7   4   0     2074.38     2349.91    103.37 o 
   8   4   0      187.57      160.24     74.04 o 
   9   4   0     4969.94     5154.76    176.28 o 
  10   4   0       26.40      235.09     93.87 o 
  11   4   0     1721.25     1674.80    135.93 o 
  12   4   0      154.42      126.97    105.80 o 
   1   5   0     2232.89     2213.33     69.47 o 
   2   5   0       26.01      113.51     65.50 o 
   3   5   0     2091.25     2157.76     70.76 o 
   4   5   0     1922.25     2056.44     71.93 o 
   5   5   0      284.07      315.44     55.05 o 
   6   5   0       39.46       14.30     51.75 o 
   7   5   0     1415.53     1469.37    145.87 o 
   8   5   0      127.60      169.05     73.45 o 
   9   5   0       26.94       68.84    105.53 o 
  10   5   0      546.46      459.94    104.81 o 
  11   5   0      946.15     1109.74    125.71 o 
  12   5   0        3.53       43.55    133.09 o 
   0   6   0     1862.31     2055.49    232.01 o 
   1   6   0      878.22     1148.20     66.26 o 
   2   6   0     2549.25     2578.64     81.59 o 
   3   6   0       23.84       45.01     61.86 o 
   4   6   0      335.18      532.21     73.30 o 
   5   6   0        2.17      101.42     58.05 o 
   6   6   0      825.46      873.11     94.76 o 
   7   6   0      530.73      517.76    172.32 o 
   8   6   0      236.63      388.68     83.65 o 
   9   6   0      191.36      123.67     78.38 o 
  10   6   0      501.67      430.71    119.42 o 
  11   6   0      169.05      358.80    135.40 o 
   1   7   0     2338.81     2435.98    112.51 o 
   2   7   0      409.27      295.65     55.86 o 
   3   7   0        0.14        9.07     50.95 o 
   4   7   0     2758.08     2811.68     94.61 o 
   5   7   0     3688.12     3574.27    104.64 o 
   6   7   0        6.54       99.44     81.53 o 
   7   7   0     1265.62     1209.54    150.50 o 
   8   7   0      849.92      895.34    155.09 o 
   9   7   0        7.22     -149.45    103.63 o 
  10   7   0     1536.02     1095.80    251.89 o 
  11   7   0        2.80     -287.18    214.47 o 
   0   8   0     8459.30     7887.73    238.09 o 
   1   8   0      744.89      883.40    100.40 o 
   2   8   0     1844.17     1931.64     92.93 o 
   3   8   0      827.28      806.06     65.70 o 
   4   8   0     2383.81     2615.55    137.24 o 
   5   8   0      227.25      224.90    129.87 o 
   6   8   0     6117.84     5961.77    370.79 o 
   7   8   0     1861.99     1689.98    187.69 o 
   8   8   0     1265.75     1176.39    177.97 o 
   9   8   0       43.15       25.15    148.47 o 
  10   8   0        1.93     -178.52    211.42 o 
   1   9   0     1627.47     1859.89    194.59 o 
   2   9   0      282.97      332.97    120.30 o 
   3   9   0        3.35       -6.45     84.12 o 
   4   9   0       28.56      -32.40    146.16 o 
   5   9   0      685.04      587.54    151.92 o 
   6   9   0     1057.50     1013.37    172.44 o 
   7   9   0      213.69      150.00    154.50 o 
   8   9   0      461.40      290.43    162.16 o 
   0  10   0       52.97      138.61    175.35 o 
   1  10   0       33.58      -39.50    115.96 o 
   2  10   0       54.09       81.02    119.71 o 
   3  10   0       90.58       75.55     99.92 o 
   4  10   0      295.61      -80.99    181.46 o 
   5  10   0      356.14      601.27    164.50 o 
   6  10   0      540.04      604.50    172.59 o 
   7  10   0       31.74     -175.68    350.23 o 
   1  11   0     1011.02     1169.85    230.92 o 
   2  11   0      416.87      313.38    142.87 o 
   3  11   0       10.40      -91.39    193.41 o 
   4  11   0      370.42      594.51    233.25 o 
 -13   1   1      289.56      170.10    164.78 o 
 -12   1   1     2415.68     2752.59    163.78 o 
 -11   1   1       12.13      163.41    102.38 o 
 -10   1   1     1068.32     1084.55    116.04 o 
  -9   1   1       35.84       20.76    100.97 o 
  -8   1   1     1591.10     1746.43    136.78 o 
  -7   1   1     1623.76     1791.57    122.65 o 
  -6   1   1    27929.98    28769.45    570.15 o 
  -5   1   1      101.20       30.29     52.95 o 
  -4   1   1     1907.16     2100.24     85.31 o 
  -3   1   1     5259.95     6125.92    129.04 o 
  -2   1   1      442.78      523.38    103.95 o 
  -1   1   1     1784.20     1900.38     30.23 o 
   0   1   1     2113.09     2392.37     49.88 o 
   1   1   1       25.72       16.42     14.65 o 
   2   1   1     1094.90     1172.70     39.25 o 
   3   1   1     1243.71     1345.35     62.34 o 
   4   1   1      589.56      634.80     60.65 o 
   5   1   1     2789.31     2587.32    100.02 o 
   6   1   1     2670.51     2420.48    105.36 o 
   7   1   1      177.18      323.97     73.55 o 
   8   1   1     3878.06     3777.27    145.59 o 
   9   1   1      655.27      587.24     98.23 o 
  10   1   1       15.05      -84.14     88.35 o 
  11   1   1      151.35      206.12    110.32 o 
  12   1   1     3265.04     3306.36    170.82 o 
  13   1   1        0.69     -147.81     98.54 o 
 -13   2   1     1090.22      923.96    208.88 o 
 -12   2   1        3.50      -19.14    105.94 o 
 -11   2   1     2519.34     2334.13    148.40 o 
 -10   2   1     2824.00     3114.61    152.66 o 
  -9   2   1       21.13      141.37    102.93 o 
  -8   2   1     1554.15     1534.53    108.01 o 
  -7   2   1      623.19      640.84     96.94 o 
  -6   2   1     1198.68     1247.72     73.95 o 
  -5   2   1     8588.58     8588.91    155.59 o 
  -4   2   1     4030.79     4177.24    114.28 o 
  -3   2   1      503.28      549.27     43.31 o 
  -2   2   1     1451.78     1386.05     62.00 o 
  -1   2   1     4362.19     4762.26     70.46 o 
   0   2   1     2685.98     2456.60    155.77 o 
   1   2   1    71759.14    72889.94   1042.74 o 
   2   2   1     5217.89     4940.65     81.23 o 
   3   2   1      297.97      403.94     39.40 o 
   4   2   1     6790.14     6589.04    105.87 o 
   5   2   1       26.87       90.20     44.12 o 
   6   2   1     1739.58     1759.88    107.57 o 
   7   2   1    13239.73    12725.67    252.71 o 
   8   2   1      364.96      364.44     84.16 o 
   9   2   1     1025.33      910.48    103.70 o 
  10   2   1     2318.39     2459.53    138.97 o 
  11   2   1       34.79       83.39     98.12 o 
  12   2   1      656.04      714.69    120.04 o 
  13   2   1      553.30      626.49    126.92 o 
 -13   3   1       40.67      -42.53    127.20 o 
 -12   3   1      653.62      631.22    119.92 o 
 -11   3   1     1459.17     1513.64    130.40 o 
 -10   3   1      458.32      458.35    101.83 o 
  -9   3   1     2824.79     2936.98    140.98 o 
  -8   3   1       22.82       75.58     68.51 o 
  -7   3   1     1030.21     1135.59    114.52 o 
  -6   3   1      743.14      727.23     67.41 o 
  -5   3   1       44.95       35.05     27.93 o 
  -4   3   1      933.00      935.69     49.28 o 
  -3   3   1     2578.78     2576.73     64.32 o 
  -2   3   1     1561.18     1722.39     52.51 o 
  -1   3   1     1893.08     2159.68     61.58 o 
   0   3   1      420.11      355.57     41.05 o 
   1   3   1    27958.53    27165.88    318.62 o 
   2   3   1     3165.19     3505.43     96.28 o 
   3   3   1     8185.46     7850.99    135.56 o 
   4   3   1      267.35      260.54     42.26 o 
   5   3   1     3740.70     3385.60     90.25 o 
   6   3   1       32.09       41.13     42.97 o 
   7   3   1      599.90      655.38     69.49 o 
   8   3   1      332.59      314.24     84.47 o 
   9   3   1     1093.65      963.40    105.46 o 
  10   3   1        0.92       71.24    132.95 o 
  11   3   1     1483.02     1670.56    337.33 o 
  12   3   1       84.24      188.44    109.71 o 
  13   3   1      153.76       71.82    147.05 o 
 -13   4   1      111.86      136.06    116.56 o 
 -12   4   1       28.19      129.91    108.60 o 
 -11   4   1        1.21      138.68    100.74 o 
 -10   4   1      194.81      170.17     96.68 o 
  -9   4   1       26.87      102.31     89.05 o 
  -8   4   1       29.55      -72.65     70.72 o 
  -7   4   1        1.22      -21.54     55.53 o 
  -6   4   1       32.83       85.49     69.16 o 
  -5   4   1      104.21       28.02     42.72 o 
  -4   4   1      810.08      884.74     54.84 o 
  -3   4   1     4300.16     4626.51     88.69 o 
  -2   4   1      725.40      763.99     55.42 o 
  -1   4   1      757.15      952.06     44.89 o 
   0   4   1     1388.65     1518.66     71.33 o 
   1   4   1      534.40      747.26     82.62 o 
   2   4   1     1999.62     2139.83     84.35 o 
   3   4   1     1918.66     2168.78    101.25 o 
   4   4   1     1585.92     1745.93     90.17 o 
   5   4   1       52.95       98.56     43.43 o 
   6   4   1     1663.43     1902.15     81.40 o 
   7   4   1      148.94      170.20     68.19 o 
   8   4   1       12.52        1.62     79.81 o 
   9   4   1      483.43      527.51    124.75 o 
  10   4   1      102.03       29.66     90.68 o 
  11   4   1      113.10       84.50    104.13 o 
  12   4   1       92.33      210.23    106.22 o 
 -12   5   1      667.55      728.46    140.38 o 
 -11   5   1      731.26      903.11    172.98 o 
 -10   5   1      398.64      585.03    106.72 o 
  -9   5   1      512.69      556.55     81.81 o 
  -8   5   1      380.68      367.09     73.08 o 
  -7   5   1      602.91      630.02     91.96 o 
  -6   5   1      826.94      942.32     63.39 o 
  -5   5   1     2591.21     2711.67     89.91 o 
  -4   5   1      119.60      238.10     45.88 o 
  -3   5   1     6169.76     5479.06    211.15 o 
  -2   5   1     3578.61     3636.68    128.34 o 
  -1   5   1       75.25       34.90     37.87 o 
   0   5   1      861.07      906.81     87.87 o 
   1   5   1       43.87      134.74     42.64 o 
   2   5   1      480.01      588.57     60.13 o 
   3   5   1      819.68      748.88     53.82 o 
   4   5   1      823.49      821.90     58.71 o 
   5   5   1     2549.49     2366.14    100.96 o 
   6   5   1     1731.60     1759.59    129.97 o 
   7   5   1       19.73        7.05     67.76 o 
   8   5   1       52.07       33.31     82.88 o 
   9   5   1     1997.99     1921.86    126.25 o 
  10   5   1      679.31      600.49    107.30 o 
  11   5   1     2196.66     2704.12    154.24 o 
  12   5   1      919.95      681.49    154.66 o 
 -11   6   1      943.26     1126.54    265.61 o 
 -10   6   1      430.14      580.00    106.31 o 
  -9   6   1      144.04       98.76     81.62 o 
  -8   6   1     2142.49     2366.39    134.43 o 
  -7   6   1     1497.55     1383.21    110.20 o 
  -6   6   1      351.26      497.57    119.96 o 
  -5   6   1     4842.80     4624.55    119.69 o 
  -4   6   1     1161.53     1194.43     72.60 o 
  -3   6   1     1338.32     1577.26     81.10 o 
  -2   6   1     1919.16     2079.00     92.24 o 
  -1   6   1     2720.42     2743.90     93.13 o 
   0   6   1      554.87      592.11     63.17 o 
   1   6   1     5374.33     4965.04    118.13 o 
   2   6   1     1247.23     1265.59     64.66 o 
   3   6   1     1354.94     1466.61     85.92 o 
   4   6   1     5039.30     4872.08    112.89 o 
   5   6   1     1809.02     2068.84     83.44 o 
   6   6   1     3034.69     2976.10    162.48 o 
   7   6   1      650.10      697.20     99.37 o 
   8   6   1     1651.03     1597.05    127.55 o 
   9   6   1     1679.72     1656.88    150.99 o 
  10   6   1     1316.89     1541.50    127.79 o 
  11   6   1       14.36      -13.99    173.89 o 
 -11   7   1       34.18      203.82    237.03 o 
 -10   7   1      940.18     1031.90    165.66 o 
  -9   7   1      242.53      359.30    115.26 o 
  -8   7   1     1946.99     2182.56    186.11 o 
  -7   7   1      229.96      246.21    130.87 o 
  -6   7   1     2206.17     2402.30    127.92 o 
  -5   7   1      477.53      555.17     64.13 o 
  -4   7   1      213.60      205.47     55.82 o 
  -3   7   1      919.07     1031.84     66.55 o 
  -2   7   1      280.61      320.67     54.83 o 
  -1   7   1     1808.96     1908.97    112.18 o 
   0   7   1     3885.15     3686.60    112.86 o 
   1   7   1        7.01       43.11     58.61 o 
   2   7   1     3373.06     3224.18    106.79 o 
   3   7   1       73.05      112.60     52.99 o 
   4   7   1      224.17      260.43     60.34 o 
   5   7   1     2011.15     2219.07     98.61 o 
   6   7   1     1053.30     1161.34    112.00 o 
   7   7   1      269.85      302.95    107.76 o 
   8   7   1     1990.85     2269.90    225.52 o 
   9   7   1       65.86       29.04    125.91 o 
  10   7   1      233.70      189.20    208.19 o 
  11   7   1        3.73     -241.41    209.31 o 
 -10   8   1       26.30      230.77    224.78 o 
  -9   8   1       34.27       17.41    144.12 o 
  -8   8   1      107.48       19.36    167.90 o 
  -7   8   1      991.24     1145.28    169.29 o 
  -6   8   1      495.34      580.04    150.23 o 
  -5   8   1      113.98      396.34    140.38 o 
  -4   8   1      211.74      147.28    103.87 o 
  -3   8   1      143.21       65.39     86.79 o 
  -2   8   1      404.20      206.88     76.58 o 
  -1   8   1       76.02      252.58     67.59 o 
   0   8   1       82.31       79.61     74.01 o 
   1   8   1       35.73       60.99     63.10 o 
   2   8   1        0.32      -57.66     64.68 o 
   3   8   1     1936.89     1968.35    104.72 o 
   4   8   1       47.59       17.88     59.78 o 
   5   8   1       72.62      -51.22    120.94 o 
   6   8   1     1152.04     1050.40    159.82 o 
   7   8   1      369.76      436.63    217.08 o 
   8   8   1      314.64      238.66    153.80 o 
   9   8   1       42.28     -172.46    208.63 o 
  10   8   1       10.33     -323.80    215.86 o 
  -8   9   1      208.41      154.90    160.62 o 
  -7   9   1        5.39      202.01    153.07 o 
  -6   9   1     1492.48     1537.56    186.00 o 
  -5   9   1        0.47       10.64    134.89 o 
  -4   9   1      830.50     1122.44    118.66 o 
  -3   9   1      850.06      476.64     97.82 o 
  -2   9   1       11.85      102.61    112.67 o 
  -1   9   1      629.10      677.33    100.46 o 
   0   9   1     4223.50     3977.52    156.57 o 
   1   9   1       37.03      132.78    120.53 o 
   2   9   1     2352.50     2652.69    352.86 o 
   3   9   1      164.41       28.09    236.76 o 
   4   9   1     1573.00     1805.04    133.29 o 
   5   9   1      514.97      481.26    150.95 o 
   6   9   1     1374.88     1579.06    183.60 o 
   7   9   1      170.86      332.74    157.97 o 
   8   9   1      506.41      670.27    206.18 o 
  -7  10   1     1301.81     1570.39    207.42 o 
  -6  10   1        5.49      123.82    153.18 o 
  -5  10   1     2031.50     2312.92    210.79 o 
  -4  10   1     1816.05     1553.33    260.71 o 
  -3  10   1       78.04       64.09     53.82 o 
  -2  10   1     1062.56     1163.21    203.44 o 
  -1  10   1      713.50      818.08    144.87 o 
   0  10   1      262.60      431.04    132.81 o 
   1  10   1     3899.60     3674.72    217.79 o 
   2  10   1      366.79      208.04    127.04 o 
   3  10   1      361.90      213.67    125.25 o 
   4  10   1      670.85      618.19    223.96 o 
   5  10   1       15.72       -4.16    146.43 o 
   6  10   1      240.12      528.57    167.13 o 
   7  10   1     1274.75     1426.99    203.12 o 
  -4  11   1       57.94      404.08    228.72 o 
  -3  11   1      174.93      163.72    208.99 o 
  -2  11   1       40.19       49.77    129.04 o 
  -1  11   1      724.82      801.91    187.81 o 
   0  11   1      106.43       -9.10    126.30 o 
   1  11   1       19.17      -31.92    148.48 o 
   2  11   1      148.46      177.13    259.21 o 
   3  11   1      649.63      679.01    233.81 o 
   4  11   1        6.06     -128.58    197.72 o 
 -13   0   2      538.04      515.54    215.77 o 
 -12   0   2       40.79      -13.06    177.70 o 
 -11   0   2     1254.05     1407.21    218.17 o 
 -10   0   2      495.82      408.73    171.98 o 
  -9   0   2     1007.14     1032.68    185.22 o 
  -8   0   2     1108.80     1033.77    175.23 o 
  -7   0   2     1435.35     1360.32    167.29 o 
  -6   0   2    14915.26    15705.37    497.27 o 
  -5   0   2     4291.22     4113.54    127.02 o 
  -4   0   2     7668.66     7409.19    341.92 o 
  -3   0   2    90527.32    96065.70   1668.22 o 
  -2   0   2     2873.97     2874.02     81.44 o 
  -1   0   2    14573.32    15533.00    282.96 o 
   0   0   2    40941.98    41660.16    730.72 o 
   1   0   2     6774.44     6767.90    133.97 o 
   2   0   2     5100.23     5332.10    167.79 o 
   3   0   2     2503.46     2989.66    145.69 o 
   4   0   2      697.07      816.67    100.64 o 
   5   0   2     8872.93     8996.29    311.22 o 
   6   0   2     3348.32     3135.80    195.83 o 
   7   0   2     9588.96     9729.52    359.34 o 
   8   0   2     1134.44     1306.25    166.48 o 
   9   0   2     2193.97     2186.85    157.31 o 
  10   0   2      368.03      338.17    123.77 o 
  11   0   2      145.92       19.02    128.29 o 
  12   0   2     1046.22     1139.71    215.16 o 
  13   0   2      505.49      551.67    161.55 o 
 -13   1   2       27.62       10.07    117.09 o 
 -12   1   2       95.79       60.53    132.05 o 
 -11   1   2     1864.04     1823.29    249.80 o 
 -10   1   2       52.32      -48.47    108.71 o 
  -9   1   2      576.72      427.24    115.11 o 
  -8   1   2     1382.63     1498.09    300.78 o 
  -7   1   2        9.54      -53.32     85.84 o 
  -6   1   2     1208.49     1550.21    152.93 o 
  -5   1   2    12545.08    13060.32    235.40 o 
  -4   1   2     1349.88     1585.55     74.56 o 
  -3   1   2     6877.07     7007.60    156.13 o 
  -2   1   2    39243.93    39182.52    698.97 o 
  -1   1   2      292.09      397.34     39.25 o 
   0   1   2     3209.39     3423.71     44.31 o 
   1   1   2    15296.78    15767.36    206.93 o 
   2   1   2     5506.64     5640.44     94.12 o 
   3   1   2     2879.11     2823.68    132.05 o 
   4   1   2     1557.86     1694.58     87.96 o 
   5   1   2        1.73       33.64     58.47 o 
   6   1   2     1838.56     1912.80     93.81 o 
   7   1   2     1790.51     1720.35     99.75 o 
   8   1   2      624.13      801.98     93.11 o 
   9   1   2      425.55      428.51     92.91 o 
  10   1   2      347.50      401.82    100.82 o 
  11   1   2       73.22     -137.87     92.29 o 
  12   1   2      542.71      531.26    104.42 o 
  13   1   2      333.00      359.20    108.42 o 
 -13   2   2       15.62     -123.70    112.91 o 
 -12   2   2        6.17     -156.71    104.47 o 
 -11   2   2      266.05      332.52    107.22 o 
 -10   2   2      472.17      411.69    102.39 o 
  -9   2   2        6.64      -69.84     84.50 o 
  -8   2   2      382.70      384.11     72.51 o 
  -7   2   2     1185.30     1366.14     81.44 o 
  -6   2   2        0.29       52.45     61.32 o 
  -5   2   2     1711.33     2201.41     95.11 o 
  -4   2   2       89.17      -37.75     49.19 o 
  -3   2   2      732.50      942.44     62.42 o 
  -2   2   2     9289.65     9343.27    169.46 o 
  -1   2   2       17.39      -22.30     14.87 o 
   0   2   2     8848.99     8487.89    222.63 o 
   1   2   2    60140.46    61663.17    683.58 o 
   2   2   2     3054.36     2924.43     65.40 o 
   3   2   2     2173.69     2175.80     63.70 o 
   4   2   2        6.06       85.26     37.11 o 
   5   2   2     1067.37     1193.02     67.59 o 
   6   2   2       36.10      -17.75     97.74 o 
   7   2   2      910.05     1287.21    137.66 o 
   8   2   2       50.84       83.88     77.17 o 
   9   2   2        2.24       28.89     82.51 o 
  10   2   2       12.30      -80.20     85.28 o 
  11   2   2       77.99       40.79     95.66 o 
  12   2   2      594.84      586.96    118.04 o 
  13   2   2       15.29       -9.63    116.60 o 
 -13   3   2      385.59      441.90    121.73 o 
 -12   3   2        4.60      -72.07    104.06 o 
 -11   3   2     1887.95     2154.02    144.81 o 
 -10   3   2      202.98      344.90     97.67 o 
  -9   3   2       10.80       11.28     86.75 o 
  -8   3   2      708.79      759.18     82.37 o 
  -7   3   2      476.97      440.59     70.99 o 
  -6   3   2     1719.38     1790.47    123.46 o 
  -5   3   2    10544.14    10901.74    214.04 o 
  -4   3   2     2976.84     3041.62     75.20 o 
  -3   3   2     2240.70     2225.26     68.41 o 
  -2   3   2      219.14      197.08     45.72 o 
  -1   3   2     3035.51     3262.44     87.20 o 
   0   3   2      640.15      628.83     46.76 o 
   1   3   2    28851.22    29039.06    382.12 o 
   2   3   2     1027.76     1261.24     60.91 o 
   3   3   2      252.32      386.63     43.55 o 
   4   3   2     3264.76     3127.33     83.04 o 
   5   3   2      448.68      580.11     53.30 o 
   6   3   2     4211.46     3844.91    120.75 o 
   7   3   2     2842.11     2912.04     95.70 o 
   8   3   2      656.92      694.15     92.78 o 
   9   3   2     2013.51     2161.19    127.60 o 
  10   3   2      336.09      377.78    105.24 o 
  11   3   2      137.78      154.95    100.75 o 
  12   3   2      384.21      296.87    112.37 o 
  13   3   2      634.09      662.16    162.89 o 
 -12   4   2      972.25      822.35    127.53 o 
 -11   4   2      540.85      612.40    149.99 o 
 -10   4   2     3650.05     3577.50    160.59 o 
  -9   4   2     6900.41     6726.50    187.45 o 
  -8   4   2     1077.32     1087.05     88.29 o 
  -7   4   2     3212.06     3276.41    114.05 o 
  -6   4   2     1354.43     1339.09     98.27 o 
  -5   4   2     3499.67     3573.28     88.97 o 
  -4   4   2     1411.67     1327.62     77.28 o 
  -3   4   2     8515.32     8104.88    130.71 o 
  -2   4   2      323.72      333.06     41.97 o 
  -1   4   2     3574.37     3172.07     68.61 o 
   0   4   2     5479.59     5314.39     97.00 o 
   1   4   2     1202.97     1483.64     65.92 o 
   2   4   2     7102.94     7286.95    192.09 o 
   3   4   2     5033.51     4871.39    111.16 o 
   4   4   2     4995.42     4800.87     99.04 o 
   5   4   2     5508.65     5125.97    122.87 o 
   6   4   2     2690.14     2828.73     94.23 o 
   7   4   2       99.87      140.11     69.13 o 
   8   4   2     2192.53     2545.61    127.52 o 
   9   4   2     3202.18     3305.43    147.34 o 
  10   4   2     2875.71     3193.05    244.95 o 
  11   4   2      740.75      674.28    179.18 o 
  12   4   2      178.65      214.79    180.04 o 
 -12   5   2      595.51      604.52    123.05 o 
 -11   5   2      368.38      421.97    160.24 o 
 -10   5   2     1632.69     1633.94    233.16 o 
  -9   5   2     1850.42     1837.26    106.79 o 
  -8   5   2      660.07      738.13     87.14 o 
  -7   5   2      140.34      131.45     80.72 o 
  -6   5   2      807.38      774.48     87.61 o 
  -5   5   2     1304.21     1436.18     69.32 o 
  -4   5   2      282.86      353.94     51.25 o 
  -3   5   2      135.58      168.97     40.36 o 
  -2   5   2     1707.00     1659.41     57.49 o 
  -1   5   2        2.07       35.41     35.76 o 
   0   5   2    11272.93    11460.76    219.06 o 
   1   5   2     3948.73     3595.43    222.37 o 
   2   5   2        2.88        0.26     62.09 o 
   3   5   2      494.19      445.16     50.24 o 
   4   5   2     3740.84     3559.61    107.18 o 
   5   5   2      119.91       36.19     64.88 o 
   6   5   2     2849.30     2901.84     93.09 o 
   7   5   2     1890.84     2070.55    114.46 o 
   8   5   2     2105.63     2159.41    124.01 o 
   9   5   2      610.67      621.20    151.93 o 
  10   5   2       74.94      -91.58     89.01 o 
  11   5   2        7.33      -24.95    121.36 o 
  12   5   2        6.82       -6.75    130.14 o 
 -11   6   2      283.80      330.64    163.67 o 
 -10   6   2      925.69     1057.88    131.77 o 
  -9   6   2        0.38       62.82     79.65 o 
  -8   6   2      313.72      465.62     93.53 o 
  -7   6   2        1.76      -10.70     80.41 o 
  -6   6   2      250.71      211.54     75.95 o 
  -5   6   2      305.70      363.93     91.41 o 
  -4   6   2      198.77      219.96     49.93 o 
  -3   6   2      496.12      588.65     73.54 o 
  -2   6   2        1.25       -3.24     23.32 o 
  -1   6   2      515.98      662.12     71.25 o 
   0   6   2      243.95      202.13     45.68 o 
   1   6   2     1355.83     1425.68     74.54 o 
   2   6   2       13.71      -22.45     47.04 o 
   3   6   2     3548.67     3622.16     97.70 o 
   4   6   2      152.08      126.03     55.21 o 
   5   6   2      732.37      722.04     94.82 o 
   6   6   2       43.06       98.10     52.52 o 
   7   6   2      597.34      320.19    112.93 o 
   8   6   2      186.82      240.29    114.64 o 
   9   6   2      289.52      210.96     94.06 o 
  10   6   2      248.97      186.64    125.87 o 
  11   6   2       36.04        3.50    125.94 o 
 -11   7   2      293.62      396.76    157.71 o 
 -10   7   2      320.07      151.45    154.81 o 
  -9   7   2      502.36      578.44    123.12 o 
  -8   7   2      336.88      249.08    135.91 o 
  -7   7   2       46.45      -73.64    122.07 o 
  -6   7   2      113.73      163.90    121.95 o 
  -5   7   2     2140.84     2250.44    194.92 o 
  -4   7   2      469.49      421.25     57.60 o 
  -3   7   2      254.81      324.46     58.23 o 
  -2   7   2     2312.93     2259.99    128.62 o 
  -1   7   2      194.49      356.12     71.20 o 
   0   7   2      738.25      732.36     61.97 o 
   1   7   2     2712.44     2652.89    103.11 o 
   2   7   2     1634.50     1606.73     85.85 o 
   3   7   2      291.66      198.01     44.47 o 
   4   7   2     2881.83     2880.35     98.10 o 
   5   7   2      607.31      652.44     70.48 o 
   6   7   2      756.25      668.59     87.42 o 
   7   7   2     1737.34     1858.87    146.69 o 
   8   7   2       85.76     -130.61    124.76 o 
   9   7   2       19.01      113.73     70.28 o 
  10   7   2      604.17      526.54    229.85 o 
 -10   8   2     1218.33     1260.75    153.07 o 
  -9   8   2       75.71      -36.16    148.31 o 
  -8   8   2       25.00     -145.88    137.21 o 
  -7   8   2     3412.57     3191.99    247.89 o 
  -6   8   2     3233.24     2780.85    799.39 o 
  -5   8   2      644.43      844.12    149.38 o 
  -4   8   2     3092.65     3018.68    144.56 o 
  -3   8   2      783.87      782.83    102.89 o 
  -2   8   2      298.83      464.50     93.92 o 
  -1   8   2     3503.39     3449.76    279.58 o 
   0   8   2     3180.87     3342.74    114.66 o 
   1   8   2       71.84       67.49     65.68 o 
   2   8   2     4483.41     4140.64    126.91 o 
   3   8   2      174.16      131.03     65.26 o 
   4   8   2        2.37       55.68     61.75 o 
   5   8   2      512.42      686.32     74.64 o 
   6   8   2     2923.06     2831.78    146.07 o 
   7   8   2      235.55      228.74    185.20 o 
   8   8   2     1215.58     1351.65    262.60 o 
   9   8   2       14.67      -66.70    220.26 o 
  -8   9   2      125.92       43.18    170.72 o 
  -7   9   2      106.20      -39.21    148.44 o 
  -6   9   2     1976.27     2182.27    235.74 o 
  -5   9   2     1357.06     1653.00    181.87 o 
  -4   9   2      250.16      351.03    140.16 o 
  -3   9   2      392.57      306.36     98.82 o 
  -2   9   2      560.18      525.82    126.74 o 
  -1   9   2        2.96       16.57     86.12 o 
   0   9   2     1218.74     1207.26    110.48 o 
   1   9   2      976.32     1187.83    207.27 o 
   2   9   2      259.76      245.23     88.35 o 
   3   9   2       15.38      -97.71    104.55 o 
   4   9   2       27.75      -37.36    110.62 o 
   5   9   2      877.49      740.78    156.20 o 
   6   9   2      243.91      350.84    223.24 o 
   7   9   2       85.82      341.47    288.95 o 
   8   9   2        0.58      344.06    235.59 o 
  -7  10   2        1.08      -53.18    161.26 o 
  -6  10   2       35.24       79.28    152.40 o 
  -5  10   2      189.24      149.63    149.92 o 
  -4  10   2      248.56       50.83    141.95 o 
  -3  10   2      503.60      430.45    272.86 o 
  -2  10   2       49.53      108.69    120.92 o 
  -1  10   2      168.38      -72.35    116.28 o 
   0  10   2      120.90       13.37    119.54 o 
   1  10   2      143.74      159.12    123.02 o 
   2  10   2        6.56       -4.60    119.77 o 
   3  10   2      701.15      880.44    315.70 o 
   4  10   2      194.78      329.22    208.28 o 
   5  10   2        4.74      -38.12    196.53 o 
   6  10   2      681.36      248.44    166.08 o 
   7  10   2       16.51      188.51    244.73 o 
  -4  11   2       42.57       63.12    214.65 o 
  -3  11   2        9.44     -267.42    178.28 o 
  -2  11   2      330.68      544.38    144.94 o 
  -1  11   2      140.47      208.88    184.04 o 
   0  11   2      446.24      490.06    143.19 o 
   1  11   2     1365.69     1562.88    175.15 o 
   2  11   2        5.17       -3.56    130.72 o 
   3  11   2      107.37      153.53    162.25 o 
   4  11   2       15.64       63.06    210.25 o 
 -13   1   3     2188.41     1663.27    155.10 o 
 -12   1   3     1010.55     1079.64    167.57 o 
 -11   1   3        3.85      -56.27    114.77 o 
 -10   1   3     1163.46     1172.46    143.48 o 
  -9   1   3        4.46     -149.67     99.78 o 
  -8   1   3      152.48      227.36    101.39 o 
  -7   1   3     1122.62     1016.66     82.20 o 
  -6   1   3     1849.84     2010.99    102.77 o 
  -5   1   3    10756.81    11429.09    215.94 o 
  -4   1   3     8725.62     9226.31    179.89 o 
  -3   1   3    47432.52    50714.77    742.54 o 
  -2   1   3      262.69      298.61     55.25 o 
  -1   1   3     2292.40     2205.52     65.05 o 
   0   1   3    12790.38    12887.68    128.40 o 
   1   1   3    27965.29    27255.47    310.00 o 
   2   1   3     4190.51     4270.02     78.99 o 
   3   1   3      600.27      703.08     47.62 o 
   4   1   3        6.12      -39.65     46.23 o 
   5   1   3     3073.41     2926.13    103.38 o 
   6   1   3      264.85      208.96     62.15 o 
   7   1   3      912.68      843.75     82.22 o 
   8   1   3     2345.29     2606.98    143.41 o 
   9   1   3      249.55      208.26     87.15 o 
  10   1   3     1010.56      970.93     98.32 o 
  11   1   3      236.07      218.47    107.60 o 
  12   1   3       76.55        4.67    111.77 o 
  13   1   3     1170.12     1118.46    123.48 o 
 -13   2   3      219.69      163.54    119.41 o 
 -12   2   3      623.66      571.86    123.38 o 
 -11   2   3     1041.85      990.66    123.56 o 
 -10   2   3       12.10     -108.60     90.69 o 
  -9   2   3     1281.80     1244.04    137.37 o 
  -8   2   3     4004.41     4115.53    195.02 o 
  -7   2   3       23.01       36.89     70.80 o 
  -6   2   3     6423.24     5900.30    155.81 o 
  -5   2   3    15250.91    15977.53    283.51 o 
  -4   2   3       99.94      121.83     78.55 o 
  -3   2   3      519.73      531.99     76.09 o 
  -2   2   3    12071.58    11772.60    195.84 o 
  -1   2   3     5329.37     5498.28    115.21 o 
   0   2   3       27.02      -14.35     31.15 o 
   1   2   3    25931.64    26313.38    343.59 o 
   2   2   3     1708.03     1886.97     74.37 o 
   3   2   3     2312.84     2138.19     72.21 o 
   4   2   3      660.78      617.66     45.04 o 
   5   2   3     2409.25     2559.82     96.45 o 
   6   2   3     4860.78     4356.64    163.11 o 
   7   2   3     8391.24     8411.72    194.01 o 
   8   2   3      286.47      327.41     84.39 o 
   9   2   3     1400.50     1436.24    110.78 o 
  10   2   3      779.13      787.81    154.36 o 
  11   2   3      690.97      672.58    115.27 o 
  12   2   3     1856.84     1890.39    181.64 o 
  13   2   3      580.92      645.78    186.31 o 
 -13   3   3     1185.34      960.00    139.86 o 
 -12   3   3      102.12      137.23    110.08 o 
 -11   3   3       93.98       76.40    102.20 o 
 -10   3   3     1847.39     1925.78    133.83 o 
  -9   3   3      764.59      800.67     88.94 o 
  -8   3   3     3075.80     3294.26    123.92 o 
  -7   3   3     1047.03     1256.06     84.12 o 
  -6   3   3     1295.30     1495.47    113.44 o 
  -5   3   3       75.90       92.86     60.48 o 
  -4   3   3     4344.24     3837.78    112.48 o 
  -3   3   3     1520.44     1578.30     71.38 o 
  -2   3   3    11035.23    10722.70    158.45 o 
  -1   3   3     3156.06     2678.40     97.97 o 
   0   3   3     3611.66     3654.83     89.39 o 
   1   3   3     1322.71     1602.36     56.75 o 
   2   3   3     5978.57     5551.15    130.26 o 
   3   3   3      290.70      257.45     45.99 o 
   4   3   3     4083.54     4027.06    123.12 o 
   5   3   3     6640.11     6216.97    113.03 o 
   6   3   3      803.80      923.16     64.10 o 
   7   3   3     2489.75     2596.02     94.18 o 
   8   3   3     2529.45     2847.96    100.72 o 
   9   3   3     1786.88     1718.15    141.72 o 
  10   3   3     2737.48     2693.32    142.59 o 
  11   3   3     1036.62      900.63    115.21 o 
  12   3   3      910.42      814.92    156.64 o 
  13   3   3      218.17      304.24    133.21 o 
 -12   4   3      112.42      -30.22    106.34 o 
 -11   4   3        1.25      -18.16     98.83 o 
 -10   4   3      422.42      521.09    139.62 o 
  -9   4   3      567.71      538.13     85.28 o 
  -8   4   3        1.52       -2.64     57.00 o 
  -7   4   3       33.98       60.00     68.29 o 
  -6   4   3     1370.36     1821.06    104.18 o 
  -5   4   3       26.29       60.93     60.76 o 
  -4   4   3      311.31      283.97     57.72 o 
  -3   4   3       88.71       91.46     39.06 o 
  -2   4   3      190.20      241.26     33.40 o 
  -1   4   3      141.12      167.73     46.39 o 
   0   4   3     1397.21     1555.16     58.00 o 
   1   4   3       63.09       40.86     44.23 o 
   2   4   3     7152.57     7979.45    128.74 o 
   3   4   3       39.54       28.39     42.30 o 
   4   4   3      175.30      226.03     47.74 o 
   5   4   3        1.14       23.31     52.44 o 
   6   4   3     2072.46     2368.13    108.26 o 
   7   4   3      180.75       88.46     58.26 o 
   8   4   3     1506.36     1552.06    109.93 o 
   9   4   3      128.31      275.64     90.22 o 
  10   4   3       38.13       87.19     95.67 o 
  11   4   3      414.43      416.55    171.77 o 
  12   4   3       64.73       24.45    154.04 o 
 -12   5   3        2.55     -189.24    134.27 o 
 -11   5   3        9.38      105.39     75.68 o 
 -10   5   3      630.64      593.38     90.38 o 
  -9   5   3     1543.12     1597.15    105.69 o 
  -8   5   3     1522.42     1702.84    104.57 o 
  -7   5   3      608.06      553.97     99.47 o 
  -6   5   3       21.72     -101.25     67.50 o 
  -5   5   3      220.90      307.60     69.42 o 
  -4   5   3      343.81      347.97     79.23 o 
  -3   5   3     3831.37     3672.10     87.46 o 
  -2   5   3     7445.16     7091.86    112.29 o 
  -1   5   3      238.85      221.88     41.29 o 
   0   5   3       36.48       99.38     43.77 o 
   1   5   3      111.02      108.64     55.31 o 
   2   5   3     9892.07     9069.90    145.92 o 
   3   5   3    11657.13    10096.50    328.21 o 
   4   5   3     5745.44     5374.87    124.51 o 
   5   5   3     2366.07     2535.67     88.99 o 
   6   5   3      966.70     1047.74     78.00 o 
   7   5   3      378.84      459.71     84.75 o 
   8   5   3      205.14       54.00     82.18 o 
   9   5   3     2042.72     2140.77    127.79 o 
  10   5   3      263.37      278.91    189.92 o 
  11   5   3     2192.20     2251.56    186.00 o 
  12   5   3        1.94       65.97    132.51 o 
 -11   6   3      885.44      830.87    167.33 o 
 -10   6   3      121.32      224.97    114.88 o 
  -9   6   3     1646.94     1869.78    191.40 o 
  -8   6   3     2030.16     2221.69    130.35 o 
  -7   6   3      192.33      235.09     84.50 o 
  -6   6   3     1550.67     1816.04    109.22 o 
  -5   6   3     2887.87     2845.40    139.35 o 
  -4   6   3      642.58      696.57     61.55 o 
  -3   6   3      791.25      822.54     53.17 o 
  -2   6   3     4100.05     3878.21     94.28 o 
  -1   6   3     1560.28     1597.03     73.12 o 
   0   6   3     7018.01     6504.71    120.44 o 
   1   6   3     1908.99     1965.54    101.83 o 
   2   6   3      917.49     1078.86     88.95 o 
   3   6   3     1101.72     1131.68     94.64 o 
   4   6   3     1248.55     1422.01    120.97 o 
   5   6   3     2621.54     2687.66    110.04 o 
   6   6   3     5555.01     5510.15    205.48 o 
   7   6   3      885.57      830.16    121.30 o 
   8   6   3       16.20       18.07     83.91 o 
   9   6   3     1840.23     1874.60    177.12 o 
  10   6   3     1508.01     1642.98    168.90 o 
  11   6   3     1433.89     1678.02    176.94 o 
 -11   7   3      134.79      305.58    128.00 o 
 -10   7   3      124.26      -20.82    116.75 o 
  -9   7   3      212.53      183.34    115.90 o 
  -8   7   3      114.00      206.25    137.81 o 
  -7   7   3      196.62      196.47    131.44 o 
  -6   7   3     2669.87     2537.23    184.11 o 
  -5   7   3     2815.93     2867.44    185.93 o 
  -4   7   3     1000.58     1079.24     97.51 o 
  -3   7   3      743.41      744.70     69.14 o 
  -2   7   3      248.12      227.15     84.83 o 
  -1   7   3      315.42      361.37     56.89 o 
   0   7   3      370.91      385.68     62.09 o 
   1   7   3     5649.29     5424.59    136.71 o 
   2   7   3     3455.90     3445.69    120.05 o 
   3   7   3     2577.71     2644.92     94.30 o 
   4   7   3     1443.42     1391.11     81.20 o 
   5   7   3      651.84      502.65     85.73 o 
   6   7   3        3.55        8.23     84.70 o 
   7   7   3     1818.96     1911.28    258.33 o 
   8   7   3      537.80      336.88    101.45 o 
   9   7   3       34.61       33.49    118.06 o 
  10   7   3      364.04      312.36    134.49 o 
 -10   8   3      149.90      325.14    148.35 o 
  -9   8   3      466.09      258.50    156.53 o 
  -8   8   3        8.90      317.54    237.56 o 
  -7   8   3     1134.60     1187.29    169.30 o 
  -6   8   3      151.53      178.64    140.15 o 
  -5   8   3        8.49       10.60    127.75 o 
  -4   8   3       18.55      -78.53     82.63 o 
  -3   8   3       73.16      193.87     87.18 o 
  -2   8   3        1.64     -117.90     78.60 o 
  -1   8   3      109.02        9.98     80.38 o 
   0   8   3        0.03       -4.91     82.18 o 
   1   8   3       66.13      149.81     68.31 o 
   2   8   3      207.90      164.23     68.26 o 
   3   8   3     1991.56     1981.74    109.85 o 
   4   8   3      146.04      207.48     67.47 o 
   5   8   3      606.18      641.48     77.44 o 
   6   8   3      858.68      889.29     96.71 o 
   7   8   3      398.26      392.72    117.78 o 
   8   8   3      398.34      135.43    210.12 o 
   9   8   3       55.46      -23.72    214.49 o 
  -8   9   3      229.54      200.50    177.45 o 
  -7   9   3      405.25      300.89    160.22 o 
  -6   9   3      347.29      575.72    158.90 o 
  -5   9   3      389.33      527.73    151.82 o 
  -4   9   3     1365.78     1329.73    168.04 o 
  -3   9   3      103.27      118.54     95.26 o 
  -2   9   3      305.32      309.27     91.80 o 
  -1   9   3     1126.46     1325.66    115.45 o 
   0   9   3     1410.53     1451.83    115.76 o 
   1   9   3     1559.72     1679.58    119.82 o 
   2   9   3     2431.51     2599.36    113.95 o 
   3   9   3      367.37      435.50     95.61 o 
   4   9   3      146.62      194.62    115.07 o 
   5   9   3        7.54      -72.04    130.73 o 
   6   9   3      396.34      454.52    225.44 o 
   7   9   3      815.03     1209.33    266.62 o 
   8   9   3      592.52      104.06    234.11 o 
  -7  10   3      218.98      -61.32    163.97 o 
  -6  10   3     1043.92     1184.09    188.01 o 
  -5  10   3     1430.63     1363.29    190.39 o 
  -4  10   3        8.75     -101.90    138.57 o 
  -3  10   3     1129.94     1365.93    401.83 o 
  -2  10   3      522.25      599.89    129.35 o 
  -1  10   3      155.27      202.44    126.47 o 
   0  10   3     2008.83     1994.24    175.00 o 
   1  10   3     2269.93     2520.83    187.92 o 
   2  10   3      144.20      148.19    126.76 o 
   3  10   3     2050.67     2326.98    186.16 o 
   4  10   3       23.23     -243.69    171.89 o 
   5  10   3      178.14      604.73    218.93 o 
   6  10   3     1486.03     1573.85    283.79 o 
  -4  11   3      449.43      539.57    240.92 o 
  -3  11   3      695.50      850.08    247.87 o 
  -2  11   3      128.41       82.92    131.35 o 
  -1  11   3     1430.19     1421.91    171.85 o 
   0  11   3      141.29      359.06    138.26 o 
   1  11   3      136.64      171.24    196.87 o 
   2  11   3      249.26      245.33    175.71 o 
   3  11   3      835.11     1249.04    168.62 o 
   4  11   3      696.66      349.59    229.89 o 
 -13   0   4      630.86      327.91    211.80 o 
 -12   0   4      492.10      263.93    195.67 o 
 -11   0   4      400.73      153.16    176.57 o 
 -10   0   4     1310.96     1704.48    217.55 o 
  -9   0   4       92.02       11.17    148.68 o 
  -8   0   4     1083.10     1421.55    190.67 o 
  -7   0   4     4987.19     4587.58    150.04 o 
  -6   0   4       68.91      143.29     63.15 o 
  -5   0   4    19568.89    19729.88    389.20 o 
  -4   0   4    23094.56    23890.45    453.79 o 
  -3   0   4    87963.55    94558.61   1645.84 o 
  -2   0   4       44.06      -46.51     47.07 o 
  -1   0   4    61165.06    61643.35   1064.37 o 
   0   0   4     3991.14     3654.64     91.62 o 
   1   0   4    13158.03    12719.00    246.34 o 
   2   0   4     2705.01     2445.12     71.47 o 
   3   0   4     1432.20     1345.71    125.99 o 
   4   0   4     3634.80     3506.64    209.22 o 
   5   0   4       56.59       83.39     68.37 o 
   6   0   4      984.57     1183.97    100.93 o 
   7   0   4     2318.52     2272.08    183.23 o 
   8   0   4     1436.48     1535.69    275.51 o 
   9   0   4      328.86      441.24    118.25 o 
  10   0   4     2872.35     3212.70    189.28 o 
  11   0   4      656.48      577.38    151.36 o 
  12   0   4       71.26     -122.41    127.15 o 
  13   0   4     3216.28     3097.30    218.64 o 
 -13   1   4      468.68      409.05    129.63 o 
 -12   1   4     1880.43     1820.19    180.12 o 
 -11   1   4      180.46      140.12    124.90 o 
 -10   1   4      118.11      113.97    116.35 o 
  -9   1   4      308.50      377.76    116.78 o 
  -8   1   4      580.71      509.32     81.32 o 
  -7   1   4     1518.35     1720.44    152.13 o 
  -6   1   4     2969.17     2771.84    111.81 o 
  -5   1   4     6794.92     7384.33    172.48 o 
  -4   1   4      113.57      143.37     55.22 o 
  -3   1   4    34073.81    35627.82    524.81 o 
  -2   1   4      221.81      169.95     57.35 o 
  -1   1   4     1728.33     1755.96     48.66 o 
   0   1   4     8762.51     8458.11     98.90 o 
   1   1   4     2882.36     2856.14     57.67 o 
   2   1   4     3569.41     3466.52     64.59 o 
   3   1   4     1518.13     1463.73     50.90 o 
   4   1   4        1.97       -9.03     41.44 o 
   5   1   4       66.76       30.25     52.40 o 
   6   1   4     1667.77     1672.56     86.71 o 
   7   1   4      267.94      343.14     72.62 o 
   8   1   4      290.10      274.07     71.36 o 
   9   1   4       38.94       41.39     74.42 o 
  10   1   4        1.05       21.75     80.06 o 
  11   1   4      693.53      616.92     98.89 o 
  12   1   4      482.01      430.46    103.13 o 
  13   1   4        1.59     -105.09    119.89 o 
 -13   2   4       28.03      -89.08    115.22 o 
 -12   2   4      349.41      167.97    113.91 o 
 -11   2   4       27.64      -26.34    101.61 o 
 -10   2   4       97.21      -73.41    160.16 o 
  -9   2   4      475.91      607.44    161.17 o 
  -8   2   4      858.79      883.73     95.17 o 
  -7   2   4      489.28      582.68    134.69 o 
  -6   2   4     1461.75     1624.63     94.20 o 
  -5   2   4      105.34      104.02     62.02 o 
  -4   2   4     1054.70     1124.98    160.76 o 
  -3   2   4       21.01      -95.41     63.61 o 
  -2   2   4      747.69      797.29     77.24 o 
  -1   2   4      638.55      752.81     52.56 o 
   0   2   4     2377.83     2188.64     43.74 o 
   1   2   4     6984.17     6994.36    139.88 o 
   2   2   4     6612.58     6534.23    118.07 o 
   3   2   4       30.90       55.16     25.56 o 
   4   2   4        4.79      -28.79     36.57 o 
   5   2   4      209.70      262.61     52.49 o 
   6   2   4      120.39      127.24     93.45 o 
   7   2   4       63.52       70.97     70.09 o 
   8   2   4       51.91      135.33     77.61 o 
   9   2   4     1630.77     1602.99    114.79 o 
  10   2   4      446.32      285.56    108.05 o 
  11   2   4        3.26      -47.19     85.93 o 
  12   2   4      253.01      320.91    124.63 o 
  13   2   4      215.56      346.90    131.61 o 
 -13   3   4        6.58      -21.40    156.73 o 
 -12   3   4      722.74      723.28    205.13 o 
 -11   3   4     1365.77     1418.04    134.96 o 
 -10   3   4        9.72      -32.58     78.10 o 
  -9   3   4      840.29     1056.09    109.78 o 
  -8   3   4     1137.79     1189.58     91.34 o 
  -7   3   4      247.65      -19.46     74.77 o 
  -6   3   4     2649.94     2558.21     97.47 o 
  -5   3   4     2774.17     2743.26    107.62 o 
  -4   3   4     3585.59     3775.38    160.97 o 
  -3   3   4      264.78      252.59     49.36 o 
  -2   3   4     1601.84     1535.15     54.29 o 
  -1   3   4    10212.36     9844.05    259.46 o 
   0   3   4      275.86      258.94     43.39 o 
   1   3   4     4890.68     4778.40    118.64 o 
   2   3   4     9472.71     8881.53    148.86 o 
   3   3   4     7905.40     7555.10    161.08 o 
   4   3   4      658.08      697.64     58.98 o 
   5   3   4      216.75      206.91     46.13 o 
   6   3   4     8562.99     8569.95    157.59 o 
   7   3   4      894.45      887.59     70.28 o 
   8   3   4      709.78      708.85     73.16 o 
   9   3   4       10.82      -70.56     94.97 o 
  10   3   4      298.79      334.54    125.22 o 
  11   3   4      909.01     1066.38    224.76 o 
  12   3   4      369.77      538.07    131.13 o 
  13   3   4        6.11       78.66    130.97 o 
 -12   4   4      226.19      132.69    111.13 o 
 -11   4   4      342.88      419.65    109.73 o 
 -10   4   4     3328.69     3490.65    137.93 o 
  -9   4   4      178.55      161.70     80.65 o 
  -8   4   4     2650.12     2602.15    123.05 o 
  -7   4   4     1401.03     1564.53    125.90 o 
  -6   4   4      116.79       69.26     70.94 o 
  -5   4   4       33.97       67.33     92.77 o 
  -4   4   4    17952.05    17051.52    292.40 o 
  -3   4   4     3319.85     3130.20     93.17 o 
  -2   4   4     8483.10     7582.57    144.92 o 
  -1   4   4    15296.01    14076.02    250.59 o 
   0   4   4     5659.67     5348.25    114.95 o 
   1   4   4     4549.00     4578.59    142.42 o 
   2   4   4    14735.24    14775.57    225.51 o 
   3   4   4     6480.74     6541.78    196.08 o 
   4   4   4     5522.30     5307.51    148.00 o 
   5   4   4     6376.66     6201.27    135.03 o 
   6   4   4     1105.16     1189.18     68.53 o 
   7   4   4     8588.84     8340.58    164.94 o 
   8   4   4     1302.36     1471.28    138.18 o 
   9   4   4        2.10        2.41     82.19 o 
  10   4   4      649.89      759.66    140.83 o 
  11   4   4      875.97      886.22    154.16 o 
  12   4   4      701.50      742.87    159.03 o 
 -12   5   4     1180.26     1076.96    174.48 o 
 -11   5   4       55.30     -102.10    105.87 o 
 -10   5   4        3.31      -67.91     81.70 o 
  -9   5   4     2497.20     2556.71    121.95 o 
  -8   5   4       36.19       65.67     74.83 o 
  -7   5   4      343.65      213.68     82.85 o 
  -6   5   4       18.72       -9.41     69.14 o 
  -5   5   4      907.17      995.34     80.29 o 
  -4   5   4      142.06      188.06     56.18 o 
  -3   5   4     1257.29     1259.47     80.74 o 
  -2   5   4     1552.96     1571.01     85.24 o 
  -1   5   4     9525.22     9485.04    157.77 o 
   0   5   4     8000.57     7777.08    131.46 o 
   1   5   4       65.35       93.16     50.95 o 
   2   5   4      221.07      266.79     51.21 o 
   3   5   4     1168.69     1126.53     73.59 o 
   4   5   4       12.47       32.43     56.11 o 
   5   5   4     2220.83     2126.52    203.80 o 
   6   5   4      811.72      706.62     76.45 o 
   7   5   4      170.64       53.36     63.60 o 
   8   5   4        3.74      -81.09     78.82 o 
   9   5   4        6.96      178.25    115.00 o 
  10   5   4       55.90       -9.15    116.92 o 
  11   5   4      114.54      180.42    130.98 o 
  12   5   4       96.38      140.31    247.94 o 
 -11   6   4      345.03      372.49    125.36 o 
 -10   6   4      437.94      541.61    124.22 o 
  -9   6   4        0.60      -12.56    103.56 o 
  -8   6   4      852.88     1088.07    155.16 o 
  -7   6   4        1.58      -15.95    119.93 o 
  -6   6   4     1506.59     1759.26    160.07 o 
  -5   6   4      514.93      519.34    108.18 o 
  -4   6   4     1441.13     1520.67     84.53 o 
  -3   6   4      594.24      640.08     55.22 o 
  -2   6   4      560.84      589.30     62.43 o 
  -1   6   4        0.47      -29.22     43.50 o 
   0   6   4      181.99      197.38     60.72 o 
   1   6   4      338.47      325.78     62.32 o 
   2   6   4      482.12      518.28     66.45 o 
   3   6   4      308.47      241.83     58.28 o 
   4   6   4      152.29      174.94     59.80 o 
   5   6   4      206.89      226.15     69.65 o 
   6   6   4     2101.00     2133.02    104.28 o 
   7   6   4        4.96      -85.21     86.08 o 
   8   6   4      272.66      321.98    117.26 o 
   9   6   4      123.02      -33.03    109.81 o 
  10   6   4      465.18      200.19    152.32 o 
  11   6   4       46.17      130.50    132.77 o 
 -10   7   4       44.51     -112.66    115.69 o 
  -9   7   4      938.43     1185.39    141.10 o 
  -8   7   4     1176.52     1183.99    165.71 o 
  -7   7   4      514.06      547.39    143.05 o 
  -6   7   4      633.82      650.69    140.10 o 
  -5   7   4      204.44      143.62    196.50 o 
  -4   7   4      360.01      481.78     96.88 o 
  -3   7   4      229.64      175.69     81.06 o 
  -2   7   4     1131.52     1228.54    131.93 o 
  -1   7   4     1972.32     2042.00     87.09 o 
   0   7   4     3911.68     3528.55     99.05 o 
   1   7   4     2471.57     2485.61    155.08 o 
   2   7   4        4.02       38.35     38.66 o 
   3   7   4     2174.12     2460.30    124.00 o 
   4   7   4     4186.66     4072.89    150.35 o 
   5   7   4     5216.79     5102.14    320.05 o 
   6   7   4      101.74      114.45     85.86 o 
   7   7   4      596.99      673.78    106.15 o 
   8   7   4      403.25      511.75    175.95 o 
   9   7   4      649.59      925.59    149.42 o 
  10   7   4        5.76      125.99    133.17 o 
  -9   8   4      251.06      370.55    285.44 o 
  -8   8   4     1196.72     1137.58    193.49 o 
  -7   8   4     3879.17     4204.42    350.83 o 
  -6   8   4      183.87     -110.83    174.82 o 
  -5   8   4     2862.83     2266.27    221.21 o 
  -4   8   4     1914.69     1899.09    121.43 o 
  -3   8   4      226.05      292.39    110.48 o 
  -2   8   4      149.62      195.52     92.27 o 
  -1   8   4     1147.49     1147.02    105.56 o 
   0   8   4       88.22      156.58     64.97 o 
   1   8   4     1733.53     1781.33    118.37 o 
   2   8   4     1806.04     1859.34     98.64 o 
   3   8   4      270.78      226.42     75.03 o 
   4   8   4      290.72      394.06     68.98 o 
   5   8   4       51.00       35.51     72.24 o 
   6   8   4       22.47       18.68    161.93 o 
   7   8   4     3634.90     3552.29    217.89 o 
   8   8   4      997.76      680.75    234.52 o 
   9   8   4      344.27      440.40    239.71 o 
  -8   9   4      496.84      355.52    170.13 o 
  -7   9   4     1149.84     1138.08    212.59 o 
  -6   9   4     1178.30     1188.33    198.23 o 
  -5   9   4      553.05      693.91    158.87 o 
  -4   9   4      433.24      390.46    191.32 o 
  -3   9   4      689.02      934.36    144.03 o 
  -2   9   4       19.29     -120.16     80.11 o 
  -1   9   4       19.13      176.49     89.05 o 
   0   9   4      871.87     1040.36    109.31 o 
   1   9   4      233.19      243.36     76.50 o 
   2   9   4       54.86       43.36     71.97 o 
   3   9   4       89.76       -1.02     71.67 o 
   4   9   4      198.29       81.42     53.63 o 
   6   9   4     1292.05     1289.42    257.20 o 
   7   9   4       43.27     -184.28    212.67 o 
   8   9   4      503.06      496.39    246.36 o 
  -6  10   4       57.17      187.98    197.35 o 
  -5  10   4       67.04        6.01    153.71 o 
  -4  10   4       99.23      261.52    174.13 o 
  -3  10   4      263.91      255.26    209.96 o 
  -2  10   4      442.15      399.59    109.97 o 
  -1  10   4      220.25      195.96     96.46 o 
   0  10   4        2.96      -10.28     90.68 o 
   1  10   4      315.46      251.36    131.67 o 
   2  10   4       15.00      106.83    124.61 o 
   3  10   4      388.82      302.43    135.92 o 
   4  10   4      872.93      114.79     64.62 o 
  -4  11   4      167.73      498.50    247.78 o 
  -3  11   4      617.18      563.36    232.23 o 
  -2  11   4      104.06      205.26    218.21 o 
  -1  11   4      163.31      216.20    135.06 o 
   0  11   4      933.18     1124.77    169.79 o 
   1  11   4      101.85      153.58    133.13 o 
   2  11   4      150.35       29.91    129.98 o 
   3  11   4      656.53     1188.02    227.74 o 
 -13   1   5     1858.77     1621.40    208.78 o 
 -12   1   5        1.31      -46.95    154.81 o 
 -11   1   5     1274.12     1486.18    163.53 o 
 -10   1   5      654.68      755.40    136.64 o 
  -9   1   5        8.29      112.98     77.81 o 
  -8   1   5      320.73      266.47     78.57 o 
  -7   1   5     5130.09     5092.91    149.52 o 
  -6   1   5     6639.66     7112.15    138.64 o 
  -5   1   5     6578.81     6148.77    116.70 o 
  -4   1   5      247.62      256.07     56.02 o 
  -3   1   5    26871.06    28138.37    587.28 o 
  -2   1   5     2455.49     2462.00    105.01 o 
  -1   1   5     4457.82     4171.64     91.46 o 
   0   1   5      621.59      766.81     30.65 o 
   1   1   5     5299.28     4716.98     79.51 o 
   2   1   5     1671.97     1601.39     61.25 o 
   3   1   5     2436.59     2219.11     61.72 o 
   4   1   5       28.59       78.08     40.33 o 
   5   1   5     1047.28     1193.09     64.69 o 
   6   1   5     1145.80     1330.80     73.22 o 
   7   1   5     3856.00     3626.31    150.83 o 
   8   1   5     3050.54     3220.10    119.79 o 
   9   1   5      387.05      409.71     81.04 o 
  10   1   5       49.26      -42.03     77.82 o 
  11   1   5       11.67       48.04     85.86 o 
  12   1   5       34.24      -57.84    111.57 o 
  13   1   5     1689.66     1915.97    166.46 o 
 -13   2   5      241.50      222.73    148.47 o 
 -12   2   5     3688.93     3574.74    182.76 o 
 -11   2   5      605.33      643.78    143.94 o 
 -10   2   5      736.47      605.64    101.49 o 
  -9   2   5     2836.26     2838.72    134.27 o 
  -8   2   5       82.86       63.91     79.32 o 
  -7   2   5     4064.92     3917.54    143.82 o 
  -6   2   5     1405.84     1262.82    167.32 o 
  -5   2   5      154.30      233.99     66.54 o 
  -4   2   5     6460.16     6372.65    183.17 o 
  -3   2   5      722.54      726.52     83.45 o 
  -2   2   5     5531.82     5497.10    128.38 o 
  -1   2   5     1336.04     1061.97     82.61 o 
   0   2   5    21108.00    21026.00    249.96 o 
   1   2   5     1475.03     1516.76     47.73 o 
   2   2   5    12002.72    11274.05    154.88 o 
   3   2   5      419.48      321.10     36.64 o 
   4   2   5      390.70      438.57     41.75 o 
   5   2   5    10338.76    10132.19    174.30 o 
   6   2   5     4619.98     4434.37    131.27 o 
   7   2   5      235.72      207.68     72.43 o 
   8   2   5     6672.67     6714.94    256.44 o 
   9   2   5      275.54      312.61     81.26 o 
  10   2   5      285.35      282.15     85.68 o 
  11   2   5     3089.62     3107.33    243.08 o 
  12   2   5     1187.78     1341.70    147.80 o 
  13   2   5      184.27      271.64    130.82 o 
 -13   3   5       86.44      183.86    124.14 o 
 -12   3   5      262.11      322.59    170.88 o 
 -11   3   5       28.63       29.35    104.21 o 
 -10   3   5      131.83       94.35     82.16 o 
  -9   3   5       90.03      114.14     78.66 o 
  -8   3   5     5703.85     5519.04    214.37 o 
  -7   3   5      667.65      746.63     78.92 o 
  -6   3   5     5748.12     5631.79    166.25 o 
  -5   3   5     1043.87      977.23    105.33 o 
  -4   3   5     2184.69     2241.14    181.02 o 
  -3   3   5      664.86      795.42     57.88 o 
  -2   3   5     3800.11     3564.13    109.82 o 
  -1   3   5      546.57      619.87     77.54 o 
   0   3   5     1227.64     1267.89     52.74 o 
   1   3   5     9516.39     9186.16    178.06 o 
   2   3   5     7884.96     7600.85    137.81 o 
   3   3   5      195.42      173.04     51.35 o 
   4   3   5    16871.79    16386.52    217.47 o 
   5   3   5      186.53      190.81     45.58 o 
   6   3   5     4145.53     4054.09     99.52 o 
   7   3   5     2141.79     2181.53     89.56 o 
   8   3   5       57.88       -2.28     62.71 o 
   9   3   5      165.50      113.52     86.57 o 
  10   3   5      512.61      504.94    133.78 o 
  11   3   5      383.97      207.97    119.00 o 
  12   3   5      835.56     1091.99    144.78 o 
  13   3   5       28.47       60.36    179.87 o 
 -12   4   5      340.38      245.73    115.09 o 
 -11   4   5       73.56       87.11     88.13 o 
 -10   4   5        0.02      100.36     41.98 o 
  -9   4   5      429.44      354.95     83.78 o 
  -8   4   5      179.23       89.99     75.32 o 
  -7   4   5      345.17      238.15     72.72 o 
  -6   4   5       11.17      -32.78     67.08 o 
  -5   4   5       67.21       58.77     62.35 o 
  -4   4   5     1375.99     1442.80     75.33 o 
  -3   4   5     1522.81     1709.17    150.57 o 
  -2   4   5     1431.78     1695.34    108.79 o 
  -1   4   5      936.91     1050.41     73.86 o 
   0   4   5      539.93      667.27     56.14 o 
   1   4   5      845.32      778.47     70.56 o 
   2   4   5       32.79       18.26     48.80 o 
   3   4   5     4577.80     4541.21    110.62 o 
   4   4   5       43.24       55.30     60.23 o 
   5   4   5      383.26      597.23    105.82 o 
   6   4   5       88.03       92.14     53.19 o 
   7   4   5       54.88       66.60     60.31 o 
   8   4   5      397.64      299.13     84.29 o 
   9   4   5      400.80      393.85    123.14 o 
  10   4   5       53.92      137.20    121.14 o 
  11   4   5      309.77      100.98    129.67 o 
  12   4   5      246.95      287.19    277.53 o 
 -12   5   5      429.77      555.02    178.40 o 
 -11   5   5      171.70       46.35    108.39 o 
 -10   5   5      688.49      639.47    119.53 o 
  -9   5   5        0.89        6.07     78.53 o 
  -8   5   5     2626.04     2620.29    117.56 o 
  -7   5   5       38.49       72.83     94.24 o 
  -6   5   5      869.57      857.44     85.85 o 
  -5   5   5      175.10      357.65     65.49 o 
  -4   5   5     1807.91     1823.74    105.06 o 
  -3   5   5        3.77      -20.75     39.39 o 
  -2   5   5     6477.56     5689.00    187.89 o 
  -1   5   5     1439.04     1528.41    113.30 o 
   0   5   5    15154.36    15347.76    373.82 o 
   1   5   5     2055.27     2237.13    100.24 o 
   2   5   5     2443.53     2529.51    105.84 o 
   3   5   5      585.33      735.81     68.26 o 
   4   5   5     2041.48     2198.75    105.09 o 
   5   5   5      277.86      393.57     77.38 o 
   6   5   5     5388.04     5082.70    158.41 o 
   7   5   5     1248.82     1338.73     79.36 o 
   8   5   5     3028.17     3318.78    185.27 o 
   9   5   5      216.54       90.39    116.04 o 
  10   5   5     1107.07     1243.45    157.19 o 
  11   5   5      171.16       80.39    132.79 o 
  12   5   5     1415.06     1499.88    380.68 o 
 -11   6   5      534.28      417.74    127.68 o 
 -10   6   5      321.13      238.79    117.62 o 
  -9   6   5     1324.52     1296.37    192.15 o 
  -8   6   5      928.43     1194.98    158.22 o 
  -7   6   5     1551.92     1600.17    162.56 o 
  -6   6   5     2802.51     2750.19    343.68 o 
  -5   6   5       93.18      -57.11    108.48 o 
  -4   6   5      987.22     1152.97     74.91 o 
  -3   6   5     2675.08     2473.21     88.98 o 
  -2   6   5       27.32       77.27     94.67 o 
  -1   6   5     4594.90     3969.62    140.14 o 
   0   6   5     2499.47     2328.55     95.77 o 
   1   6   5      290.10      385.18     77.75 o 
   2   6   5     1966.72     2000.75    105.33 o 
   3   6   5     7798.03     7307.88    157.66 o 
   4   6   5       10.68      -63.51     60.49 o 
   5   6   5     2747.95     2758.08    111.39 o 
   6   6   5      870.57     1035.38    147.43 o 
   7   6   5      222.32       54.52     93.64 o 
   8   6   5     2985.89     3435.06    198.76 o 
   9   6   5     3315.88     3020.74    195.29 o 
  10   6   5       46.61      168.06    148.32 o 
  11   6   5      703.41      655.33    152.87 o 
 -10   7   5        9.95     -142.66    115.21 o 
  -9   7   5       34.69     -200.80    133.86 o 
  -8   7   5       86.97       11.06    313.82 o 
  -7   7   5      693.82      897.87    155.30 o 
  -6   7   5      166.38      256.50    128.72 o 
  -5   7   5     2066.69     1931.05    166.35 o 
  -4   7   5      392.74      347.15    119.59 o 
  -3   7   5      572.56      512.05    122.89 o 
  -2   7   5       42.04      120.98    195.62 o 
  -1   7   5     1173.87     1275.06     78.28 o 
   0   7   5     1005.21     1062.80     64.94 o 
   1   7   5    10354.56     9712.53    199.50 o 
   2   7   5     1203.62     1104.87     86.52 o 
   3   7   5     1652.52     1796.06    107.76 o 
   4   7   5      827.75      739.55     97.16 o 
   5   7   5       85.72      204.03     93.52 o 
   6   7   5      262.32      341.14     94.17 o 
   7   7   5     3965.52     3764.44    164.15 o 
   8   7   5       99.11      -17.06    116.48 o 
   9   7   5      379.58      381.30    138.80 o 
  10   7   5       10.25      120.08    137.28 o 
  -9   8   5      868.32      747.77    176.37 o 
  -8   8   5      126.68      137.55    149.18 o 
  -7   8   5       38.03     -114.54    138.36 o 
  -6   8   5       33.86       87.75    131.23 o 
  -5   8   5        1.01      -84.12    135.15 o 
  -4   8   5      199.44      373.93    130.62 o 
  -3   8   5      911.68      855.53    172.07 o 
  -2   8   5      250.85      404.58    229.04 o 
  -1   8   5      179.79      205.21     86.37 o 
   0   8   5      950.75     1053.55     89.44 o 
   1   8   5      214.51      242.82     80.11 o 
   2   8   5      874.32      760.75     83.79 o 
   3   8   5       78.50       41.20     56.78 o 
   4   8   5       47.19       27.11     39.53 o 
   5   8   5      367.10      297.16     61.35 o 
   6   8   5        1.01       79.45     82.81 o 
   7   8   5       25.03     -114.29     94.91 o 
   8   8   5       89.67      172.59    126.95 o 
   9   8   5        2.03     -137.29    124.84 o 
  -8   9   5       49.78      -20.24    158.20 o 
  -7   9   5     1569.72     1625.69    198.16 o 
  -6   9   5       99.50        7.33    150.64 o 
  -5   9   5     3175.56     3370.96    273.81 o 
  -4   9   5      125.99      303.15    143.45 o 
  -3   9   5      287.45      349.45    139.76 o 
  -2   9   5       20.00      -29.14    108.81 o 
  -1   9   5      146.68      122.04     89.91 o 
   0   9   5        7.56       32.92     73.83 o 
   1   9   5     4611.64     4652.10    369.36 o 
   2   9   5       48.72      158.73     94.83 o 
   3   9   5      661.61     1008.03    102.55 o 
   4   9   5       13.04      111.12     77.97 o 
   5   9   5       38.34      -67.39    233.48 o 
   6   9   5       22.22      -22.09    201.80 o 
   7   9   5     1990.74     1664.67    290.28 o 
   8   9   5      219.73      264.63    240.42 o 
  -6  10   5     2200.26     2338.54    222.21 o 
  -5  10   5      141.75      -57.64    191.13 o 
  -4  10   5     1661.26     1831.68    292.09 o 
  -3  10   5      863.46      844.98    152.28 o 
  -2  10   5       31.05       22.20    121.50 o 
  -1  10   5      676.78      690.03    139.34 o 
   0  10   5     3393.39     3388.36    197.84 o 
   1  10   5       44.83       41.12    132.61 o 
   2  10   5     1406.39     1415.08    228.87 o 
   3  10   5      509.92      471.99    188.18 o 
   4  10   5        7.66     -201.24    152.79 o 
  -4  11   5      633.55      389.38    390.33 o 
  -3  11   5        5.99        3.23    213.25 o 
  -2  11   5     2172.87     1656.69    279.22 o 
  -1  11   5      236.26      -57.83    197.39 o 
   0  11   5      679.21      450.75    207.60 o 
   1  11   5      430.56      608.07    216.41 o 
   2  11   5        1.37     -143.59    176.48 o 
   3  11   5      117.13      234.62    197.31 o 
 -13   0   6      116.01      271.40    211.05 o 
 -12   0   6       42.68      126.91    191.74 o 
 -11   0   6     8120.03     7091.01    399.09 o 
 -10   0   6      434.08      346.59    184.58 o 
  -9   0   6     3132.67     3212.49    263.86 o 
  -8   0   6      351.01      309.31     79.84 o 
  -7   0   6     2088.62     2215.09    120.46 o 
  -6   0   6     8686.06     9647.48    233.37 o 
  -5   0   6    35406.95    34850.96    651.32 o 
  -4   0   6    16805.67    18128.23    362.82 o 
  -3   0   6      215.08      219.12     69.98 o 
  -2   0   6      698.17      943.72     77.74 o 
  -1   0   6      741.09      840.16     65.40 o 
   0   0   6    10494.74    10134.84    210.95 o 
   1   0   6     4117.26     3900.66    115.57 o 
   2   0   6     7111.06     6811.77    172.93 o 
   3   0   6       95.34      144.75     47.01 o 
   4   0   6      164.00      260.80     63.09 o 
   5   0   6      674.75      849.96     83.59 o 
   6   0   6     5246.78     5272.85    171.55 o 
   7   0   6     9447.69     8603.73    240.58 o 
   8   0   6      422.78      466.73    104.19 o 
   9   0   6     3741.87     3541.72    201.84 o 
  10   0   6      535.78      479.87    124.45 o 
  11   0   6      211.02      232.49    125.77 o 
  12   0   6     1379.99     1496.18    303.16 o 
  13   0   6      716.99      630.18    247.12 o 
 -13   1   6      307.42      502.88    157.79 o 
 -12   1   6      992.33      835.71    159.43 o 
 -11   1   6      126.52       56.76    126.52 o 
 -10   1   6      500.81      438.54    130.68 o 
  -9   1   6      786.66      868.54     96.35 o 
  -8   1   6       44.42      -20.26    102.76 o 
  -7   1   6     4619.97     4845.11    148.71 o 
  -6   1   6    19508.10    19376.54    280.11 o 
  -5   1   6      469.95      602.59     52.32 o 
  -4   1   6      962.20      970.77     55.52 o 
  -3   1   6     4857.78     4779.49    114.62 o 
  -2   1   6      657.64      653.31     98.84 o 
  -1   1   6     2678.12     2607.16     66.97 o 
   0   1   6     1260.97     1219.96     39.57 o 
   1   1   6      296.45      293.00     38.90 o 
   2   1   6     7188.00     6527.02    105.06 o 
   3   1   6     1617.89     1680.25     53.43 o 
   4   1   6     2488.20     2511.57     70.14 o 
   5   1   6      961.54      928.30     63.42 o 
   6   1   6        3.34       64.90     53.32 o 
   7   1   6      828.38      985.04     77.32 o 
   8   1   6     4952.20     4772.40    136.36 o 
   9   1   6       82.90      -18.98     78.59 o 
  10   1   6        3.08     -112.14     74.76 o 
  11   1   6      649.99      767.89    109.15 o 
  12   1   6      350.22      285.12    127.93 o 
  13   1   6      442.14      444.69    173.99 o 
 -13   2   6       51.67     -176.62    203.72 o 
 -12   2   6      102.46       98.83    137.75 o 
 -11   2   6      714.52      633.83    181.65 o 
 -10   2   6      667.72      651.45    137.93 o 
  -9   2   6      197.22      224.96     89.67 o 
  -8   2   6      818.41      903.53     98.32 o 
  -7   2   6      455.56      642.69     86.84 o 
  -6   2   6      365.86      292.93     74.67 o 
  -5   2   6       62.98       78.33     64.63 o 
  -4   2   6     3032.80     3178.19     94.21 o 
  -3   2   6      647.99      726.59     82.16 o 
  -2   2   6     3383.15     3246.66    104.54 o 
  -1   2   6     1287.53     1288.98     85.99 o 
   0   2   6      940.79     1061.59     37.48 o 
   1   2   6     6520.88     6385.14     97.81 o 
   2   2   6     1549.11     1843.38     69.98 o 
   3   2   6     4442.38     4457.10    102.27 o 
   4   2   6      516.81      542.21     41.34 o 
   5   2   6       35.73       24.53     43.25 o 
   6   2   6      341.10      326.65     58.79 o 
   7   2   6      197.48      129.61     64.11 o 
   8   2   6     3671.35     3372.02    123.80 o 
   9   2   6       99.80       91.78     75.57 o 
  10   2   6      144.06      132.08     82.20 o 
  11   2   6       18.64      -35.13    107.45 o 
  12   2   6      284.30      157.74    120.28 o 
  13   2   6        7.18      -77.53    121.60 o 
 -13   3   6      295.47      329.99    129.74 o 
 -12   3   6     1005.26      832.30    176.61 o 
 -11   3   6      203.11       66.40    105.21 o 
 -10   3   6      343.63      466.59    104.10 o 
  -9   3   6      601.15      634.10     85.90 o 
  -8   3   6      437.28      610.85     97.84 o 
  -7   3   6     2591.62     2788.94    131.24 o 
  -6   3   6     2804.50     2975.45    155.93 o 
  -5   3   6      573.33      624.41     97.72 o 
  -4   3   6     5873.64     5722.22    229.85 o 
  -3   3   6     1594.11     1755.36    111.05 o 
  -2   3   6      874.26      949.19     71.16 o 
  -1   3   6      309.08      283.85     45.31 o 
   0   3   6     9349.76     9255.10    130.17 o 
   1   3   6      797.47      972.39     45.44 o 
   2   3   6     4903.97     4682.75    124.26 o 
   3   3   6     3501.55     3269.94     95.06 o 
   4   3   6      476.78      564.16     51.43 o 
   5   3   6      250.60      238.08     47.77 o 
   6   3   6     2317.10     2404.48     84.40 o 
   7   3   6     1042.68     1147.98     76.50 o 
   8   3   6     3592.20     3528.65    117.71 o 
   9   3   6      645.62      711.62     96.23 o 
  10   3   6      118.47      175.33    109.97 o 
  11   3   6      105.10       42.63    111.39 o 
  12   3   6       79.48      -30.12    117.87 o 
 -12   4   6      577.21      498.39    121.44 o 
 -11   4   6       85.80       28.84     50.66 o 
 -10   4   6      775.85     1034.01    121.70 o 
  -9   4   6       13.17      -43.82     76.09 o 
  -8   4   6     2657.42     2630.14    117.73 o 
  -7   4   6     1035.31      921.38     96.09 o 
  -6   4   6     4552.57     4486.70    142.64 o 
  -5   4   6       32.06       81.66     62.37 o 
  -4   4   6     3026.02     3115.33    101.57 o 
  -3   4   6     2662.98     2975.96    147.23 o 
  -2   4   6     5080.99     4721.95    135.52 o 
  -1   4   6      941.95      915.00     94.09 o 
   0   4   6     7431.47     7034.36    112.65 o 
   1   4   6    10106.70     9433.25    192.96 o 
   2   4   6      110.32      112.43     72.11 o 
   3   4   6     1169.56     1038.85     69.63 o 
   4   4   6     4726.04     4331.29    213.38 o 
   5   4   6      124.79      102.58     50.15 o 
   6   4   6     9225.40     8757.57    153.14 o 
   7   4   6       46.77       41.43     78.03 o 
   8   4   6       86.39       47.07    107.35 o 
   9   4   6      791.11      788.23    136.26 o 
  10   4   6      550.83      665.24    139.33 o 
  11   4   6       76.44       47.50    113.13 o 
  12   4   6     2011.26     2031.53    229.14 o 
 -12   5   6     1314.33     1280.81    187.05 o 
 -11   5   6       75.28      182.01    113.24 o 
 -10   5   6      280.09      289.85    111.26 o 
  -9   5   6       98.61       70.75    102.73 o 
  -8   5   6       72.11       -3.39     75.19 o 
  -7   5   6     1149.93     1300.72    103.52 o 
  -6   5   6      664.96      722.89     84.93 o 
  -5   5   6      190.27      116.12     59.59 o 
  -4   5   6     3292.16     3305.82    187.61 o 
  -3   5   6     5724.64     5753.09    321.54 o 
  -2   5   6     1019.58     1085.79     86.76 o 
  -1   5   6     2570.56     2598.69    107.42 o 
   0   5   6     1052.34     1116.31     69.68 o 
   1   5   6     1907.81     2089.10    100.23 o 
   2   5   6     5077.67     4935.12    143.37 o 
   3   5   6     5463.12     5051.39    126.87 o 
   4   5   6       60.50       47.75     35.14 o 
   5   5   6     2198.37     2232.18    110.33 o 
   6   5   6      219.78      163.31     59.65 o 
   7   5   6       95.30       19.89     75.23 o 
   8   5   6      480.79      494.91    145.36 o 
   9   5   6      261.20      304.19    123.34 o 
  10   5   6      258.06      344.87    136.51 o 
  11   5   6      182.02      254.38    138.50 o 
  12   5   6      117.03      115.18    127.28 o 
 -11   6   6      229.06      236.01    160.79 o 
 -10   6   6      130.87      240.73    119.43 o 
  -9   6   6        3.48      -13.65    218.10 o 
  -8   6   6       43.85     -117.37    132.59 o 
  -7   6   6        3.57     -166.29    117.65 o 
  -6   6   6       22.36       -0.29    151.10 o 
  -5   6   6     2243.32     2409.95    169.56 o 
  -4   6   6      667.93      597.86    118.91 o 
  -3   6   6      573.58      619.25    113.86 o 
  -2   6   6     2552.92     2692.94    154.41 o 
  -1   6   6       91.76      -47.29     83.25 o 
   0   6   6     4999.84     4619.81    120.02 o 
   1   6   6      790.09      858.21     88.98 o 
   2   6   6      911.35      835.19     89.30 o 
   3   6   6      222.17      259.92     78.48 o 
   4   6   6      416.43      317.21    112.25 o 
   5   6   6      254.53      223.07     73.89 o 
   6   6   6     2002.20     1991.70    107.44 o 
   7   6   6      162.44      241.82     98.14 o 
   8   6   6      220.69      306.85    124.18 o 
   9   6   6       38.11       48.12    139.73 o 
  10   6   6        0.26      -65.10    242.15 o 
  11   6   6       25.93      319.69    243.52 o 
 -10   7   6      417.79      399.09    132.98 o 
  -9   7   6      129.05      433.05    153.14 o 
  -8   7   6      278.11      302.71    146.55 o 
  -7   7   6      837.02      725.21    329.00 o 
  -6   7   6      898.89     1232.38    160.54 o 
  -5   7   6       60.61      139.94    121.15 o 
  -4   7   6     1205.93     1399.58    147.93 o 
  -3   7   6     2890.50     2796.55    270.72 o 
  -2   7   6      700.80      808.40    172.90 o 
  -1   7   6     1850.69     1855.24     99.92 o 
   0   7   6     1017.69      962.09     98.85 o 
   1   7   6       28.76       34.20     75.65 o 
   2   7   6     1661.61     1614.28    107.35 o 
   3   7   6      836.42      729.69    133.11 o 
   4   7   6       70.54      -81.02     73.89 o 
   5   7   6     1541.94     1652.82    105.00 o 
   6   7   6      666.03      712.03     90.34 o 
   7   7   6      802.07      675.54    111.90 o 
   8   7   6      940.89     1028.03    150.09 o 
   9   7   6      165.87       45.53    200.16 o 
  10   7   6      233.98      178.37    136.91 o 
  -9   8   6      629.63      510.52    171.36 o 
  -8   8   6      493.37      407.40    161.00 o 
  -7   8   6     1302.00     1224.99    175.92 o 
  -6   8   6      605.49      373.85    144.76 o 
  -5   8   6     3882.77     3951.74    221.85 o 
  -4   8   6      130.42       85.89    127.20 o 
  -3   8   6     1725.92     1904.32    167.52 o 
  -2   8   6       15.71       -2.48     87.20 o 
  -1   8   6      516.17      664.18    199.32 o 
   0   8   6       11.34      -16.65     82.10 o 
   1   8   6     2745.51     3047.38    177.89 o 
   2   8   6        4.25       25.25     93.90 o 
   3   8   6      648.90      660.45     95.17 o 
   4   8   6       89.41      268.72     85.63 o 
   5   8   6       16.52      -27.46     83.94 o 
   6   8   6      275.28      303.26    103.91 o 
   7   8   6     3099.09     3404.49    171.88 o 
   8   8   6        2.55       -6.23    172.95 o 
   9   8   6     1363.49     1698.64    229.67 o 
  -8   9   6       18.57     -228.82    152.55 o 
  -7   9   6      363.32      690.61    176.10 o 
  -6   9   6      464.63      545.46    169.33 o 
  -5   9   6       40.88      -54.19    180.31 o 
  -4   9   6     1004.68      980.65    162.00 o 
  -3   9   6      488.57      468.50    143.58 o 
  -2   9   6      418.42      434.39    102.97 o 
  -1   9   6      245.22      225.41    278.97 o 
   0   9   6       33.83      -67.29     85.51 o 
   1   9   6      155.72      156.97     90.79 o 
   2   9   6      117.17      226.34     89.30 o 
   3   9   6       74.98       51.61     77.75 o 
   4   9   6      474.82      232.36    144.30 o 
   5   9   6      236.26      227.22    106.86 o 
   6   9   6      907.72      549.23    315.38 o 
   7   9   6      235.62      504.92    245.29 o 
   8   9   6     1162.37      696.08    266.96 o 
  -6  10   6        0.16      -95.21    157.89 o 
  -5  10   6      103.07       55.56    152.84 o 
  -4  10   6        8.13      -45.25    161.58 o 
  -3  10   6      247.20       86.76    161.16 o 
  -2  10   6      240.98       95.52    133.07 o 
  -1  10   6       25.96       26.89    180.86 o 
   0  10   6        1.30       52.63    115.31 o 
   1  10   6      540.00      283.99    185.76 o 
   2  10   6       10.11       60.95     67.54 o 
   3  10   6      194.62      246.22    183.05 o 
   4  10   6      211.59      467.78    185.92 o 
  -3  11   6       18.92       54.83    138.02 o 
  -2  11   6        0.34      249.78    225.26 o 
  -1  11   6       30.65     -167.38    188.44 o 
   0  11   6      277.24      341.03    211.39 o 
   1  11   6        9.84      -59.33    191.08 o 
   2  11   6     1545.64     1893.73    268.51 o 
   3  11   6      113.49       18.74    189.88 o 
 -13   1   7      329.11      303.27    148.85 o 
 -12   1   7      429.12      438.50    147.63 o 
 -11   1   7     4730.23     4264.30    438.05 o 
 -10   1   7       54.40       86.29    137.69 o 
  -9   1   7     4336.98     4153.72    153.90 o 
  -8   1   7       40.11       30.31     77.28 o 
  -7   1   7      285.36      264.78     52.49 o 
  -6   1   7    23040.19    24182.67    340.15 o 
  -5   1   7     5955.26     5866.79    119.32 o 
  -4   1   7     2817.01     2785.68     86.25 o 
  -3   1   7     7484.83     7479.25    152.76 o 
  -2   1   7      683.45      609.30     62.51 o 
  -1   1   7      545.57      630.50     38.92 o 
   0   1   7     1386.85     1357.20     44.20 o 
   1   1   7     7583.00     7201.41     98.16 o 
   2   1   7     1329.47     1420.77     72.59 o 
   3   1   7     3599.06     3110.44     67.42 o 
   4   1   7      263.41      418.74     43.17 o 
   5   1   7       42.75       73.78     42.76 o 
   6   1   7        9.74       34.67     52.30 o 
   7   1   7     3657.39     3435.51    114.23 o 
   8   1   7        6.53       76.10     67.87 o 
   9   1   7     9642.80     9165.02    306.57 o 
  10   1   7        3.08       57.59     78.04 o 
  11   1   7      716.59      766.69    122.57 o 
  12   1   7       30.16      -23.72    114.02 o 
  13   1   7      878.81     1080.97    190.52 o 
 -13   2   7      879.41     1034.37    185.01 o 
 -12   2   7      434.58      586.05    154.73 o 
 -11   2   7      423.22      335.66    138.87 o 
 -10   2   7     1525.98     1655.34    164.75 o 
  -9   2   7      322.21      352.96     95.57 o 
  -8   2   7     1055.39     1085.65    104.98 o 
  -7   2   7     2767.13     2869.84    130.70 o 
  -6   2   7       12.45       -9.52     71.01 o 
  -5   2   7     1230.19     1271.03     63.70 o 
  -4   2   7     5907.09     5505.77    130.89 o 
  -3   2   7      879.39      965.43     90.67 o 
  -2   2   7     3810.80     3740.75    113.42 o 
  -1   2   7       96.24       85.24     29.39 o 
   0   2   7      203.71      241.38     31.77 o 
   1   2   7     7012.14     6470.32     91.39 o 
   2   2   7    27335.69    27076.08    366.16 o 
   3   2   7     1022.00      978.95     81.55 o 
   4   2   7     1157.62     1470.75     64.75 o 
   5   2   7     5484.24     4927.73    102.16 o 
   6   2   7      527.17      459.36     56.36 o 
   7   2   7     4784.91     4715.88    127.68 o 
   8   2   7     4555.95     4714.83    136.34 o 
   9   2   7     1072.39      960.18     92.26 o 
  10   2   7       79.92      167.16    105.07 o 
  11   2   7      363.74      447.09    132.72 o 
  12   2   7       11.00       44.88    116.52 o 
  13   2   7      167.79      122.12    166.96 o 
 -13   3   7      407.65      402.64    133.26 o 
 -12   3   7      393.04      322.63    132.05 o 
 -11   3   7      275.43      291.17    113.00 o 
 -10   3   7      677.12      579.68    173.39 o 
  -9   3   7     1855.84     1915.30    138.99 o 
  -8   3   7     2752.11     2802.91    158.44 o 
  -7   3   7     1003.65      939.11    103.63 o 
  -6   3   7     2464.90     2734.46    221.75 o 
  -5   3   7     1149.97     1276.30    148.22 o 
  -4   3   7      277.27      215.50    127.36 o 
  -3   3   7      254.05      313.95     82.99 o 
  -2   3   7     6386.75     6065.23    146.99 o 
  -1   3   7     2352.51     2267.17    105.80 o 
   0   3   7    12797.68    12415.21    165.64 o 
   1   3   7      642.68      625.04     41.89 o 
   2   3   7     4160.81     4447.38    104.47 o 
   3   3   7     4820.37     4804.59    101.96 o 
   4   3   7     2384.89     2427.36     66.44 o 
   5   3   7      549.28      557.38     52.39 o 
   6   3   7     4179.20     4100.73     95.40 o 
   7   3   7      355.64      444.96     61.82 o 
   8   3   7      561.60      800.04    122.07 o 
   9   3   7     2009.13     2094.08    238.69 o 
  10   3   7      318.54      331.54    148.33 o 
  11   3   7      331.04       97.21    115.21 o 
  12   3   7     1023.01     1175.70    146.64 o 
 -12   4   7      461.04      606.99    159.34 o 
 -11   4   7      317.72      250.79     93.65 o 
 -10   4   7       15.19      -18.09     84.17 o 
  -9   4   7      153.32      210.80     82.49 o 
  -8   4   7      120.98      155.40     78.02 o 
  -7   4   7      429.62      450.07     87.68 o 
  -6   4   7        1.71      -30.76     70.94 o 
  -5   4   7      408.27      399.79     70.15 o 
  -4   4   7      171.17      294.86     55.28 o 
  -3   4   7      907.93      994.29    102.79 o 
  -2   4   7      275.68      288.88    120.42 o 
  -1   4   7       10.28       33.67     56.41 o 
   0   4   7      925.09      960.87     66.09 o 
   1   4   7     2762.58     2817.04     85.86 o 
   2   4   7      362.40      414.02     70.91 o 
   3   4   7     1461.82     1632.61     81.21 o 
   4   4   7       42.75       20.81     63.20 o 
   5   4   7      178.16      172.55     50.21 o 
   6   4   7        0.28       56.03     54.01 o 
   7   4   7      524.51      423.82     78.88 o 
   8   4   7      111.74        9.78     80.95 o 
   9   4   7      244.46      338.08    106.35 o 
  10   4   7      229.19       33.25    144.59 o 
  11   4   7        2.11     -123.85    108.90 o 
  12   4   7       37.44      -73.85    119.25 o 
 -12   5   7      368.25      533.28    253.94 o 
 -11   5   7        4.76      -76.55    110.21 o 
 -10   5   7      199.34        3.31    107.06 o 
  -9   5   7       54.32      204.84    107.25 o 
  -8   5   7     1091.99     1247.13    125.00 o 
  -7   5   7      764.22     1003.57    140.89 o 
  -6   5   7     2506.90     2464.81    133.92 o 
  -5   5   7     1068.76      986.44     99.14 o 
  -4   5   7        4.91     -140.58     93.72 o 
  -3   5   7     7575.71     7067.58    265.39 o 
  -2   5   7     3168.85     3233.13    133.38 o 
  -1   5   7      169.02       79.62     61.59 o 
   0   5   7     3552.00     3561.71    105.29 o 
   1   5   7      869.95      897.70     83.15 o 
   2   5   7        9.89      -53.61     65.98 o 
   3   5   7     2236.31     2425.34    113.70 o 
   4   5   7     1730.61     1783.85    137.36 o 
   5   5   7      823.35      824.54     81.76 o 
   6   5   7     1497.06     1451.04    106.23 o 
   7   5   7      161.59      135.77     78.81 o 
   8   5   7       60.40       -8.47    112.77 o 
   9   5   7       12.86     -100.54    201.66 o 
  10   5   7      374.05      330.68    135.48 o 
  11   5   7       24.48      -62.51    113.25 o 
 -11   6   7      123.94      156.76    122.97 o 
 -10   6   7      837.54      865.20    135.98 o 
  -9   6   7      530.64      426.88    123.02 o 
  -8   6   7     1496.70     1196.71    163.21 o 
  -7   6   7      816.90      935.96    147.33 o 
  -6   6   7     1263.01     1261.44    181.55 o 
  -5   6   7     1440.19     1317.34    217.44 o 
  -4   6   7      960.20      995.78    131.47 o 
  -3   6   7     1607.22     1708.67    141.52 o 
  -2   6   7     3932.84     3693.12    141.22 o 
  -1   6   7     3565.93     3047.33    134.57 o 
   0   6   7      426.22      489.40     77.13 o 
   1   6   7     4609.08     4126.66    222.83 o 
   2   6   7     3610.95     3402.32    135.17 o 
   3   6   7     1343.49     1268.52    133.33 o 
   4   6   7     4095.99     3814.59    127.38 o 
   5   6   7     1704.28     1833.85    103.75 o 
   6   6   7      446.99      465.26     96.49 o 
   7   6   7       20.89       35.25     77.88 o 
   8   6   7     2838.87     2594.17    154.95 o 
   9   6   7      608.86      548.50    189.17 o 
  10   6   7      738.13      972.36    159.56 o 
  11   6   7       76.89       18.37    136.80 o 
 -10   7   7       42.22      -83.49    145.79 o 
  -9   7   7      528.22      195.31    156.63 o 
  -8   7   7       61.16       54.46    141.97 o 
  -7   7   7      410.12      376.59    145.10 o 
  -6   7   7     1857.15     1947.01    178.37 o 
  -5   7   7     2720.09     3035.42    207.73 o 
  -4   7   7      484.07      418.06    125.29 o 
  -3   7   7     2584.08     2480.35    290.06 o 
  -2   7   7      456.52      456.63    118.33 o 
  -1   7   7        0.21      -20.91     67.55 o 
   0   7   7     1695.84     1829.99    117.92 o 
   1   7   7     4227.01     3962.99    216.93 o 
   2   7   7      285.13      383.71     87.12 o 
   3   7   7     1745.72     1694.51    115.39 o 
   4   7   7      945.22      996.47    104.51 o 
   5   7   7      394.10      298.55     98.42 o 
   6   7   7      569.42      675.18     91.12 o 
   7   7   7     2527.00     2136.86    187.43 o 
   8   7   7      265.83      308.99    110.41 o 
   9   7   7      776.75      779.29    155.68 o 
  10   7   7       82.68       53.60    155.75 o 
  -9   8   7       79.68      123.58    160.52 o 
  -8   8   7        0.02      -25.39    235.57 o 
  -7   8   7       42.59       14.64    140.62 o 
  -6   8   7      360.57      413.42    147.28 o 
  -5   8   7       23.74     -188.98    281.25 o 
  -4   8   7        4.89     -177.13    118.09 o 
  -3   8   7       29.79       -4.10    116.97 o 
  -2   8   7       23.12       19.11     89.45 o 
  -1   8   7       32.07       30.77     83.31 o 
   0   8   7     1581.25     1738.43    124.65 o 
   1   8   7      622.68      726.45     99.72 o 
   2   8   7      510.96      575.08    131.94 o 
   3   8   7     1006.11     1160.19    208.75 o 
   4   8   7     1650.93     1776.86    124.81 o 
   5   8   7       18.90       28.54    131.85 o 
   6   8   7       58.52       49.41    146.79 o 
   7   8   7        0.94       44.90    103.83 o 
   8   8   7        0.29      -21.16    128.99 o 
   9   8   7       18.49       38.75    137.56 o 
  -8   9   7       99.84      -94.77    159.17 o 
  -7   9   7        6.41     -143.17    151.92 o 
  -6   9   7      570.69      537.95    163.36 o 
  -5   9   7     1765.63     2041.90    197.67 o 
  -4   9   7       30.93       91.60    173.67 o 
  -3   9   7      671.05      979.34    156.19 o 
  -2   9   7      429.34      448.35    108.09 o 
  -1   9   7      420.18      234.12    124.84 o 
   0   9   7      431.68      275.26    104.87 o 
   1   9   7     2476.58     2582.77    144.03 o 
   2   9   7       75.72       -6.62     86.81 o 
   3   9   7     2065.80     2067.35    133.19 o 
   4   9   7        2.88      -94.46     87.86 o 
   5   9   7      732.66      705.99    104.04 o 
   6   9   7      145.22      373.16    129.83 o 
   7   9   7      329.00        5.17    124.85 o 
  -6  10   7      396.33      719.81    180.26 o 
  -5  10   7      378.52      391.31    163.77 o 
  -4  10   7     2083.28     1941.04    200.77 o 
  -3  10   7      164.80      248.38    121.96 o 
  -2  10   7      350.70      458.57    143.39 o 
  -1  10   7      535.23      568.53    142.26 o 
   0  10   7      460.29      394.66    148.92 o 
   1  10   7      842.52      843.45    133.45 o 
   2  10   7     2545.49     2725.26    150.01 o 
   3  10   7       46.14       86.32     88.74 o 
   4  10   7      221.00      245.21    185.22 o 
  -3  11   7      302.02      303.87    167.08 o 
  -2  11   7     1883.16     2243.88    202.38 o 
  -1  11   7      794.52      626.73    152.60 o 
   0  11   7      680.14      606.27    226.03 o 
   1  11   7      155.12      514.53    212.67 o 
   2  11   7       64.92      252.04    199.15 o 
   3  11   7      311.93        5.43    191.71 o 
 -13   0   8       29.90       13.77    206.39 o 
 -12   0   8     1388.92     1212.63    242.12 o 
 -11   0   8     2868.48     2745.89    288.77 o 
 -10   0   8     2743.29     3176.14    287.93 o 
  -9   0   8     1605.34     1871.48    231.67 o 
  -8   0   8     2505.02     2269.46    132.84 o 
  -7   0   8     3972.54     3936.32    159.80 o 
  -6   0   8       24.40       41.60     74.13 o 
  -5   0   8     7557.89     7438.02    249.96 o 
  -4   0   8      959.16     1008.64     90.83 o 
  -3   0   8    14734.55    13937.55    299.13 o 
  -2   0   8     7017.97     7201.60    148.62 o 
  -1   0   8       35.91      -22.69     48.92 o 
   0   0   8      145.08       38.04     57.44 o 
   1   0   8    15192.47    14625.64    301.19 o 
   2   0   8     7261.16     6874.16    180.66 o 
   3   0   8    54656.38    52225.30    953.68 o 
   4   0   8     2284.00     2422.62    131.46 o 
   5   0   8     2910.54     2935.22    191.44 o 
   6   0   8     2174.26     2174.48    120.65 o 
   7   0   8     1621.76     1649.56    123.13 o 
   8   0   8      579.45      540.78    109.68 o 
   9   0   8    14814.56    14566.86    366.19 o 
  10   0   8      337.56      518.08    199.11 o 
  11   0   8       43.42      -82.15    193.49 o 
  12   0   8     1709.38     1415.31    264.53 o 
  13   0   8       67.53     -130.15    221.33 o 
 -13   1   8      548.25      546.60    161.04 o 
 -12   1   8       73.10       63.24    191.53 o 
 -11   1   8     1128.62     1210.52    369.15 o 
 -10   1   8      903.38      770.02    143.60 o 
  -9   1   8      430.65      448.52     91.41 o 
  -8   1   8     1607.51     1574.46    107.36 o 
  -7   1   8     1614.71     1692.91     99.27 o 
  -6   1   8     6539.96     6487.74    132.19 o 
  -5   1   8     2001.22     1977.79     78.80 o 
  -4   1   8     3414.02     3382.70     95.82 o 
  -3   1   8        0.84       17.50     55.24 o 
  -2   1   8    11045.64    11231.15    174.65 o 
  -1   1   8     2624.03     2403.47     61.63 o 
   0   1   8        1.23      -44.35     31.41 o 
   1   1   8     7104.87     6860.56    114.22 o 
   2   1   8      267.05      198.37     48.09 o 
   3   1   8      655.98      705.93     51.87 o 
   4   1   8     1228.60     1120.92     50.81 o 
   5   1   8        8.12       37.33     43.22 o 
   6   1   8     1052.71     1172.94     71.18 o 
   7   1   8     1907.63     2020.34     91.16 o 
   8   1   8       58.84        1.74     80.23 o 
   9   1   8      264.38      361.09     87.18 o 
  10   1   8     3782.41     4075.18    176.79 o 
  11   1   8        2.91     -154.84    145.08 o 
  12   1   8      258.61      101.03    149.10 o 
  13   1   8      852.76     1133.05    274.54 o 
 -13   2   8      384.16      176.66    225.94 o 
 -12   2   8      103.24     -197.46    131.64 o 
 -11   2   8     1039.83      962.73    158.54 o 
 -10   2   8     1570.14     1539.11    163.35 o 
  -9   2   8      380.28      397.73    124.74 o 
  -8   2   8     2685.62     2555.43    132.17 o 
  -7   2   8        3.81      -40.02     77.56 o 
  -6   2   8     3310.14     3142.57    129.33 o 
  -5   2   8     3922.27     4029.34    104.89 o 
  -4   2   8     4226.01     4488.03    121.05 o 
  -3   2   8      464.05      457.55     84.03 o 
  -2   2   8       25.84      -11.90     86.41 o 
  -1   2   8        0.24       10.24     29.46 o 
   0   2   8      158.68      134.20     31.83 o 
   1   2   8     4436.56     4462.88     74.52 o 
   2   2   8       95.23       54.37     47.48 o 
   3   2   8     3814.18     3776.44     89.45 o 
   4   2   8        2.78       41.71     48.20 o 
   5   2   8      500.70      528.62     48.29 o 
   6   2   8      204.37      162.20     52.04 o 
   7   2   8     2722.28     2701.22    107.41 o 
   8   2   8     1036.00     1033.86     89.81 o 
   9   2   8      531.59      285.34    101.62 o 
  10   2   8     2016.57     2004.06    141.22 o 
  11   2   8      294.61      348.06    116.41 o 
  12   2   8      893.90      997.71    139.85 o 
 -12   3   8       36.04     -131.53    112.37 o 
 -11   3   8      104.44      117.77    111.80 o 
 -10   3   8      880.80      850.79    164.59 o 
  -9   3   8      933.41      874.97    111.58 o 
  -8   3   8     1468.31     1685.32    124.27 o 
  -7   3   8      454.93      562.17    116.90 o 
  -6   3   8       50.32       11.71     97.03 o 
  -5   3   8     5233.66     5029.58    127.54 o 
  -4   3   8     1112.52      857.99    103.61 o 
  -3   3   8       16.19      -17.62     76.55 o 
  -2   3   8     2938.40     2829.56    107.61 o 
  -1   3   8     2679.04     2523.23     86.58 o 
   0   3   8     2443.77     2547.04     65.20 o 
   1   3   8     7161.52     7091.07    112.40 o 
   2   3   8     2438.03     2457.18     83.65 o 
   3   3   8     4811.48     5042.04    118.83 o 
   4   3   8     1948.64     1984.86     78.27 o 
   5   3   8      164.90       59.54     41.17 o 
   6   3   8      476.08      503.19     53.83 o 
   7   3   8     2198.21     2261.33     98.29 o 
   8   3   8      516.69      507.03     99.52 o 
   9   3   8       46.50      -33.36     77.99 o 
  10   3   8      367.19      198.12    108.37 o 
  11   3   8       19.68      -86.15    107.90 o 
  12   3   8     1504.88     1507.18    151.94 o 
 -12   4   8     1015.98     1085.96    242.64 o 
 -11   4   8      160.52      291.54    145.27 o 
 -10   4   8     1163.22     1175.70    131.03 o 
  -9   4   8      368.07      419.42     89.36 o 
  -8   4   8      427.23      464.20     85.79 o 
  -7   4   8      820.53      760.09     95.80 o 
  -6   4   8     2599.79     2642.46    173.27 o 
  -5   4   8     1444.42     1760.10    108.69 o 
  -4   4   8      543.46      635.64     60.96 o 
  -3   4   8     2845.87     2696.12    140.49 o 
  -2   4   8    11166.11    10586.13    216.42 o 
  -1   4   8    14077.44    13641.91    220.51 o 
   0   4   8     5376.31     4780.06    127.43 o 
   1   4   8     1866.22     1982.05     67.55 o 
   2   4   8       83.15       18.02     53.08 o 
   3   4   8     2687.21     2616.69     96.07 o 
   4   4   8     2009.27     2035.66    156.69 o 
   5   4   8     2525.43     2284.59     82.15 o 
   6   4   8     7197.79     6701.50    186.25 o 
   7   4   8      951.87     1025.59     98.22 o 
   8   4   8      822.84      850.99     92.99 o 
   9   4   8      298.27      275.40    108.20 o 
  10   4   8     1467.15     1287.52    165.05 o 
  11   4   8      674.40      848.31    133.28 o 
  12   4   8     1456.52     1651.24    232.34 o 
 -12   5   8       13.11     -130.13    149.89 o 
 -11   5   8      210.26      295.64    120.35 o 
 -10   5   8      832.97      864.86    129.32 o 
  -9   5   8      172.81      184.49    110.42 o 
  -8   5   8      918.35     1089.81    122.97 o 
  -7   5   8      252.86      238.47    123.40 o 
  -6   5   8      330.39      475.00    201.98 o 
  -5   5   8     4060.52     3997.38    197.47 o 
  -4   5   8     5554.95     5248.28    204.65 o 
  -3   5   8     1044.70     1163.00    119.05 o 
  -2   5   8     3164.61     3171.73    126.71 o 
  -1   5   8     3096.67     3142.45    106.45 o 
   0   5   8     1687.99     1960.42     85.28 o 
   1   5   8     1143.94     1084.23     88.09 o 
   2   5   8     1994.48     1966.56     87.44 o 
   3   5   8      106.84      138.93     76.42 o 
   4   5   8     1735.42     1650.50     94.89 o 
   5   5   8        5.54       20.93     55.81 o 
   6   5   8     1220.00     1218.44     96.45 o 
   7   5   8      101.70      169.27     80.57 o 
   8   5   8        5.32      -17.38     98.33 o 
   9   5   8       92.97       82.21    116.90 o 
  10   5   8      336.97      298.95    179.01 o 
  11   5   8       45.71      160.20    124.45 o 
 -11   6   8       92.41      -25.75    147.68 o 
 -10   6   8      107.09      120.04    121.25 o 
  -9   6   8       11.35       52.46    113.57 o 
  -8   6   8      529.06      232.75    144.44 o 
  -7   6   8       57.77      200.50    129.84 o 
  -6   6   8       13.65     -105.52    139.39 o 
  -5   6   8      679.15      656.42    133.44 o 
  -4   6   8     1008.20     1143.29    139.53 o 
  -3   6   8       69.78       70.00    101.04 o 
  -2   6   8      814.92      760.16     93.29 o 
  -1   6   8      114.27      159.70     63.17 o 
   0   6   8      217.30      140.47     64.38 o 
   1   6   8     1391.17     1559.46     80.08 o 
   2   6   8        4.32       71.68     76.96 o 
   3   6   8      400.25      469.65     89.96 o 
   4   6   8      888.89      935.44    118.47 o 
   5   6   8     2361.06     2143.02    133.16 o 
   6   6   8      529.44      469.56     84.86 o 
   7   6   8     1162.30     1255.46    102.22 o 
   8   6   8        5.35      -49.34    101.22 o 
   9   6   8      435.81      321.61    137.57 o 
  10   6   8       17.62       26.36    174.94 o 
  11   6   8        0.00     -181.40    120.93 o 
 -10   7   8      285.56      248.36    134.13 o 
  -9   7   8      149.65      334.77    162.19 o 
  -8   7   8      239.38      302.47    150.39 o 
  -7   7   8     1450.41     1418.17    207.89 o 
  -6   7   8        2.03       31.28    125.71 o 
  -5   7   8      761.45      763.49    143.25 o 
  -4   7   8      725.71      635.14    135.36 o 
  -3   7   8      742.16      729.85    129.61 o 
  -2   7   8      465.99      315.42     95.46 o 
  -1   7   8      927.41      867.09    194.23 o 
   0   7   8      125.73      134.21     85.29 o 
   1   7   8        8.77      -83.44     79.85 o 
   2   7   8     3307.57     3239.60    141.32 o 
   3   7   8      402.80      448.06     92.42 o 
   4   7   8     2862.14     2673.95    206.03 o 
   5   7   8      624.62      740.47    183.97 o 
   6   7   8      469.73      490.73     89.56 o 
   7   7   8      950.46     1073.28    188.32 o 
   8   7   8      246.07      156.81    112.64 o 
   9   7   8        5.68       63.41    129.34 o 
  10   7   8      622.98      824.77    163.26 o 
  -9   8   8      953.69      824.71    182.83 o 
  -8   8   8       19.76      -41.26    149.81 o 
  -7   8   8      381.17      228.61    154.06 o 
  -6   8   8     2027.93     2139.28    195.72 o 
  -5   8   8     1735.88     1568.13    171.09 o 
  -4   8   8      909.67      826.64    219.70 o 
  -3   8   8     1704.07     1558.85    161.58 o 
  -2   8   8      171.48      138.56    106.11 o 
  -1   8   8       19.72       -4.50     71.43 o 
   0   8   8       78.32      -71.62     85.50 o 
   1   8   8     2045.12     2023.45    128.46 o 
   2   8   8     2135.65     2222.62    134.08 o 
   3   8   8     3178.02     3306.35    150.43 o 
   4   8   8      112.01      120.04     88.54 o 
   5   8   8      453.05      252.94    114.40 o 
   6   8   8     1702.40     1777.06    166.15 o 
   7   8   8      534.81      634.14    145.74 o 
   8   8   8      775.30      860.17    133.86 o 
   9   8   8     1889.81     2243.46    201.43 o 
  -8   9   8      378.00      284.77    173.28 o 
  -7   9   8      151.63      533.78    169.43 o 
  -6   9   8       59.95       97.23    154.29 o 
  -5   9   8     1024.39     1062.96    295.24 o 
  -4   9   8      845.38      869.10    159.10 o 
  -3   9   8      292.66      275.25    109.14 o 
  -2   9   8       40.89       -7.24     97.65 o 
  -1   9   8      130.49      220.96    126.11 o 
   0   9   8       79.97       18.34    100.20 o 
   1   9   8      613.49      607.30    107.43 o 
   2   9   8      804.83      864.14    111.69 o 
   3   9   8       53.20        9.43     91.47 o 
   4   9   8      572.38      424.28    101.70 o 
   5   9   8      452.05      252.14    134.22 o 
   6   9   8      554.41      541.44    140.07 o 
   7   9   8      361.52      332.37    141.48 o 
  -6  10   8       71.85     -193.11    160.06 o 
  -5  10   8      123.78      -20.58    155.33 o 
  -4  10   8      121.83      314.72    156.89 o 
  -3  10   8      353.64      183.04    112.10 o 
  -2  10   8      233.76      214.47    137.46 o 
  -1  10   8      137.50      290.64    332.56 o 
   0  10   8       62.12       67.51     98.89 o 
   1  10   8      175.05      138.66    100.51 o 
   2  10   8       19.02      -56.48     95.75 o 
   3  10   8       83.13      267.63    100.74 o 
   4  10   8        4.55       17.20     97.54 o 
  -2  11   8      237.50      113.42    145.93 o 
  -1  11   8      155.70      107.76    137.60 o 
   0  11   8       10.23      -33.89    132.52 o 
   1  11   8      335.84      256.45    211.68 o 
   2  11   8      610.83      736.66    225.51 o 
 -13   1   9        4.57     -185.29    144.61 o 
 -12   1   9     1000.92      862.40    164.69 o 
 -11   1   9      772.56      782.98    151.11 o 
 -10   1   9     2957.95     2820.15    194.85 o 
  -9   1   9     4263.73     3975.51    215.02 o 
  -8   1   9     1525.22     1713.71    113.89 o 
  -7   1   9     1721.10     1862.03     83.81 o 
  -6   1   9     5662.67     5555.90    126.65 o 
  -5   1   9     2003.23     2035.37     82.85 o 
  -4   1   9     4614.71     4373.84    112.81 o 
  -3   1   9       39.33       -4.71     59.27 o 
  -2   1   9     1695.74     1953.93     74.93 o 
  -1   1   9     2150.88     2223.78     60.68 o 
   0   1   9     2315.13     2167.99     70.73 o 
   1   1   9     3143.78     3277.12     68.12 o 
   2   1   9     5200.24     4822.40    107.38 o 
   3   1   9     6843.61     6501.74    133.85 o 
   4   1   9        0.24      -49.74     36.09 o 
   5   1   9      136.26       67.31     47.04 o 
   6   1   9      532.97      481.30     61.04 o 
   7   1   9      105.22       42.65     61.86 o 
   8   1   9     5970.27     5527.27    143.03 o 
   9   1   9     2089.05     2157.80    155.73 o 
  10   1   9       27.66      -27.28     95.48 o 
  11   1   9      199.12      262.86    142.80 o 
  12   1   9      264.19      136.66    152.44 o 
 -13   2   9      764.00      563.13    238.59 o 
 -12   2   9       71.06       35.33    143.00 o 
 -11   2   9     2948.76     2818.24    207.96 o 
 -10   2   9     1458.25     1605.16    169.20 o 
  -9   2   9     1813.90     1635.33    123.41 o 
  -8   2   9     7983.08     7913.70    212.89 o 
  -7   2   9      709.58      701.15    123.83 o 
  -6   2   9     2000.20     2069.72    101.13 o 
  -5   2   9     2341.10     2547.91    104.06 o 
  -4   2   9     1433.86     1479.40     84.71 o 
  -3   2   9      515.28      783.39     95.47 o 
  -2   2   9    10098.37     9082.66    489.65 o 
  -1   2   9     4763.37     4540.03     95.15 o 
   0   2   9     4844.56     4741.13     80.07 o 
   1   2   9     5601.51     5601.23     87.43 o 
   2   2   9     5240.99     4873.29    100.90 o 
   3   2   9        9.26      -17.99     52.09 o 
   4   2   9     6038.45     5785.95    116.41 o 
   5   2   9       22.60       60.07     39.65 o 
   6   2   9     2442.75     2461.10     84.89 o 
   7   2   9     6537.44     6230.79    141.98 o 
   8   2   9        4.60     -129.63     86.42 o 
   9   2   9      145.32       96.10     96.59 o 
  10   2   9     1438.03     1543.56    136.07 o 
  11   2   9      301.69      288.02    116.06 o 
  12   2   9        7.94      -30.96    144.91 o 
 -12   3   9     1088.17      770.81    161.37 o 
 -11   3   9       12.11     -104.74    135.09 o 
 -10   3   9      446.89      413.07    109.17 o 
  -9   3   9     1084.79     1101.23    118.68 o 
  -8   3   9     1244.11     1014.68    113.73 o 
  -7   3   9     4502.75     4515.09    171.08 o 
  -6   3   9       33.84     -110.37     97.77 o 
  -5   3   9       63.84       97.18     64.85 o 
  -4   3   9       42.89       56.51     87.15 o 
  -3   3   9     2179.31     2049.86    123.51 o 
  -2   3   9     1664.07     1687.85    105.10 o 
  -1   3   9     7597.63     7487.95    104.48 o 
   0   3   9     9648.08     9516.56    140.03 o 
   1   3   9      232.02      213.30     37.30 o 
   2   3   9      599.50      600.63     60.39 o 
   3   3   9     1244.59     1306.72     75.83 o 
   4   3   9     1968.89     2112.04     82.63 o 
   5   3   9     3034.26     2920.54     98.39 o 
   6   3   9     2123.63     2018.63    191.04 o 
   7   3   9     2279.89     2388.13    102.93 o 
   8   3   9       38.20       75.55     77.98 o 
   9   3   9      169.13      144.51    104.11 o 
  10   3   9      547.02      469.18    116.56 o 
  11   3   9        6.58        6.28    109.63 o 
  12   3   9        5.13       50.29    119.88 o 
 -12   4   9        5.01      124.09    152.00 o 
 -11   4   9      284.07       97.92    143.09 o 
 -10   4   9     1013.11     1070.99    136.57 o 
  -9   4   9       38.36      105.48     82.98 o 
  -8   4   9      141.81       19.28     77.93 o 
  -7   4   9        0.07     -101.61     98.88 o 
  -6   4   9      548.88      460.95    121.48 o 
  -5   4   9      306.24      291.80    107.87 o 
  -4   4   9      657.34      742.39     65.19 o 
  -3   4   9      177.77      138.97     87.29 o 
  -2   4   9      652.70      646.58    104.32 o 
  -1   4   9      761.34      931.86     77.18 o 
   0   4   9      213.03      223.49     37.93 o 
   1   4   9      464.28      482.78     44.98 o 
   2   4   9       85.14       41.80     54.36 o 
   3   4   9        0.11      -65.69     57.28 o 
   4   4   9        7.42       -8.90     65.26 o 
   5   4   9      224.96      308.98     80.51 o 
   6   4   9       49.61       -4.57     79.89 o 
   7   4   9       74.49      138.95     72.88 o 
   8   4   9      308.69      221.55     84.99 o 
   9   4   9      138.40       51.63    107.50 o 
  10   4   9      110.56      -29.04    110.62 o 
  11   4   9      244.86      339.70    123.70 o 
  12   4   9       90.46      109.58    125.77 o 
 -11   5   9      491.52      285.96    122.07 o 
 -10   5   9       71.23       34.50    110.97 o 
  -9   5   9      642.87      374.08    122.32 o 
  -8   5   9     2257.77     2301.55    151.30 o 
  -7   5   9     5050.65     4656.17    223.66 o 
  -6   5   9     2645.70     2418.56    172.09 o 
  -5   5   9        2.27      -87.08    135.12 o 
  -4   5   9      295.34      146.27    105.10 o 
  -3   5   9     1640.25     1828.36    207.30 o 
  -2   5   9     2554.12     2513.30    154.55 o 
  -1   5   9     6394.89     6367.04    163.20 o 
   0   5   9     1994.45     1974.54     88.23 o 
   1   5   9     1820.37     1858.64     85.92 o 
   2   5   9     1810.79     1887.34     88.21 o 
   3   5   9      169.00      146.06     67.97 o 
   4   5   9      541.63      564.14     78.49 o 
   5   5   9       29.12      116.83     67.58 o 
   6   5   9      168.62      249.70     70.02 o 
   7   5   9      168.19       48.70     74.67 o 
   8   5   9       10.27      -14.66     89.72 o 
   9   5   9      409.44      640.30    136.30 o 
  10   5   9       76.81      159.26    119.89 o 
  11   5   9      154.40       89.18    124.68 o 
 -11   6   9     1517.91     1533.49    200.04 o 
 -10   6   9      690.60      618.11    135.00 o 
  -9   6   9       99.54     -100.26    154.85 o 
  -8   6   9     1061.70     1085.80    165.53 o 
  -7   6   9      156.19       80.45    129.96 o 
  -6   6   9     1064.64     1172.17    152.61 o 
  -5   6   9     7971.54     8566.68    284.00 o 
  -4   6   9     2514.80     2188.66    163.55 o 
  -3   6   9      684.02      893.03    124.64 o 
  -2   6   9     6115.81     5271.24    221.37 o 
  -1   6   9     1617.78     1665.92     95.36 o 
   0   6   9     3443.37     3177.95    114.95 o 
   1   6   9     2260.26     2158.77    122.26 o 
   2   6   9      582.86      740.08     88.63 o 
   3   6   9       56.81       14.99     68.93 o 
   4   6   9     2400.94     2714.71    150.53 o 
   5   6   9     1360.90     1571.16    184.36 o 
   6   6   9       59.55       74.28     80.06 o 
   7   6   9     1869.10     1909.37    120.08 o 
   8   6   9      170.94      108.97    152.77 o 
   9   6   9      158.67      118.76    114.33 o 
  10   6   9      243.53      281.75    132.25 o 
 -10   7   9      515.33      550.04    206.12 o 
  -9   7   9      885.34      569.44    171.31 o 
  -8   7   9      581.90      458.92    157.93 o 
  -7   7   9      471.96      385.01    151.47 o 
  -6   7   9       55.32       37.76    130.94 o 
  -5   7   9      322.96      245.86    129.43 o 
  -4   7   9     1956.81     2086.23    167.94 o 
  -3   7   9     3749.60     3910.51    202.24 o 
  -2   7   9      641.38      455.16     87.18 o 
  -1   7   9      215.75      138.92     75.52 o 
   0   7   9     2186.77     2163.03    129.05 o 
   1   7   9      306.91      427.21     95.37 o 
   2   7   9     3297.86     3430.40    150.83 o 
   3   7   9     2161.75     2149.71    132.92 o 
   4   7   9        5.40      -23.61     86.17 o 
   5   7   9      615.75      673.49    103.28 o 
   6   7   9      865.96      928.30    113.47 o 
   7   7   9        3.19      -58.30    103.99 o 
   8   7   9      348.19      369.80    117.95 o 
   9   7   9      309.49      357.19    126.61 o 
  -9   8   9      107.72      -95.52    160.01 o 
  -8   8   9        8.67     -144.75    151.42 o 
  -7   8   9        7.44       38.39    145.59 o 
  -6   8   9       29.53       20.44    190.07 o 
  -5   8   9      266.68      482.66    146.04 o 
  -4   8   9      115.68      313.17    137.07 o 
  -3   8   9       52.08     -186.55    183.32 o 
  -2   8   9      684.15      690.52    107.75 o 
  -1   8   9      848.45      773.50     85.80 o 
   0   8   9      132.37      115.68     91.59 o 
   1   8   9     1367.47     1381.85    125.43 o 
   2   8   9      853.24      797.40    124.73 o 
   3   8   9      816.03      805.04    107.17 o 
   4   8   9       60.17       13.19     91.11 o 
   5   8   9       33.14       59.89     93.63 o 
   6   8   9        0.14       56.17     98.36 o 
   7   8   9        8.53      -93.51    124.74 o 
   8   8   9       96.03       23.05    129.88 o 
  -7   9   9      296.79      126.77    161.14 o 
  -6   9   9      588.00      847.52    176.17 o 
  -5   9   9      833.40      532.72    179.58 o 
  -4   9   9      744.20      984.57    166.42 o 
  -3   9   9      965.96      615.32    121.88 o 
  -2   9   9      119.39       69.10    105.39 o 
  -1   9   9      143.46      136.71    101.38 o 
   0   9   9      873.94      794.15    136.71 o 
   1   9   9       18.59       44.16     96.15 o 
   2   9   9      260.36      194.26     97.60 o 
   3   9   9     1090.18      988.71    118.54 o 
   4   9   9       74.08       34.05    129.78 o 
   5   9   9      574.80      491.31    109.22 o 
   6   9   9      486.76      317.30    135.43 o 
   7   9   9        0.25      -59.79    132.11 o 
  -5  10   9     1046.00     1192.78    417.30 o 
  -4  10   9      932.84     1227.72    145.95 o 
  -3  10   9       22.85       24.14    110.35 o 
  -2  10   9     1422.72     1640.94    182.03 o 
  -1  10   9      223.03      239.96    136.36 o 
   0  10   9      290.03      239.50    107.01 o 
   1  10   9     1081.46     1178.07    141.71 o 
   2  10   9      303.10      316.28    107.30 o 
   3  10   9      387.53      653.74    122.87 o 
   4  10   9     1059.27     1285.32    193.54 o 
   5  10   9      343.14      359.78    135.62 o 
  -1  11   9      885.66     1065.97    170.27 o 
   0  11   9      199.27      334.23    145.94 o 
   1  11   9      660.11      611.12    187.71 o 
 -13   0  10      299.80      211.38    223.26 o 
 -12   0  10     1816.79     1631.56    270.76 o 
 -11   0  10      173.37       66.09    191.04 o 
 -10   0  10     4712.96     4957.59    349.88 o 
  -9   0  10     1752.01     1416.47    223.28 o 
  -8   0  10     1117.75     1104.68    113.25 o 
  -7   0  10       30.28      -37.21    169.35 o 
  -6   0  10      646.24      567.01     99.53 o 
  -5   0  10      575.31      653.33    106.16 o 
  -4   0  10    16616.26    15745.50    346.43 o 
  -3   0  10       92.23        2.51     76.31 o 
  -2   0  10      440.43      471.05     63.49 o 
  -1   0  10     9520.45     9235.96    262.40 o 
   0   0  10     3672.35     3658.12    130.35 o 
   1   0  10     1427.64     1379.75    120.40 o 
   2   0  10    15834.12    14986.50    324.22 o 
   3   0  10     5580.20     5203.75    171.61 o 
   4   0  10     1288.42     1255.86    144.02 o 
   5   0  10     1790.17     1713.92    107.63 o 
   6   0  10       66.16       72.93    178.81 o 
   7   0  10       21.31       36.61    106.29 o 
   8   0  10     9948.73     9325.24    262.71 o 
   9   0  10      235.81      338.68    181.84 o 
  10   0  10     3986.41     3652.49    305.64 o 
  11   0  10       22.02      237.86    202.00 o 
  12   0  10       18.27      -60.45    194.95 o 
 -13   1  10        2.06     -206.77    150.61 o 
 -12   1  10       87.43      121.39    147.65 o 
 -11   1  10     1477.52     1314.21    173.22 o 
 -10   1  10     2168.14     2290.42    186.58 o 
  -9   1  10     3586.40     3550.23    203.12 o 
  -8   1  10     3719.76     3823.16    155.85 o 
  -7   1  10      385.87      397.90     66.00 o 
  -6   1  10      266.39      229.56     63.75 o 
  -5   1  10     3489.86     3515.44    107.49 o 
  -4   1  10      213.94      180.04     68.18 o 
  -3   1  10      193.51       86.53     64.87 o 
  -2   1  10       88.87       22.45     41.33 o 
  -1   1  10       36.54       84.47     37.21 o 
   0   1  10     1258.72     1369.44     71.01 o 
   1   1  10     6994.14     6798.18    102.28 o 
   2   1  10     1719.38     1992.45     78.95 o 
   3   1  10     2608.28     2420.31     90.04 o 
   4   1  10     7618.60     7829.41    159.35 o 
   5   1  10      158.96      106.51     44.87 o 
   6   1  10      968.86      923.15     63.35 o 
   7   1  10     4423.93     4349.61    119.97 o 
   8   1  10      201.99      171.27     91.36 o 
   9   1  10     1161.56     1217.58    115.46 o 
  10   1  10     1445.94     1427.02    129.24 o 
  11   1  10      346.56      203.60    145.27 o 
  12   1  10      346.77      419.33    159.90 o 
 -12   2  10      278.80      209.18    241.03 o 
 -11   2  10       79.50       63.53    138.28 o 
 -10   2  10      388.22      190.30    226.26 o 
  -9   2  10     6956.94     6289.44    200.05 o 
  -8   2  10      212.32      199.55    132.84 o 
  -7   2  10        8.62      117.06    103.03 o 
  -6   2  10      193.17      151.75     61.88 o 
  -5   2  10      689.97      986.59     94.97 o 
  -4   2  10      653.58      549.59     74.39 o 
  -3   2  10      526.15      576.45     91.81 o 
  -2   2  10      794.89      821.24     81.09 o 
  -1   2  10     2342.19     2358.16     64.47 o 
   0   2  10     3229.87     3202.88     70.03 o 
   1   2  10     7587.14     7772.91    111.08 o 
   2   2  10     4160.99     4161.73     94.44 o 
   3   2  10     2171.73     2411.19     95.64 o 
   4   2  10     2590.13     2539.06     99.02 o 
   5   2  10      181.46      101.35     66.55 o 
   6   2  10      103.88       60.84     72.22 o 
   7   2  10      127.81       57.30     86.70 o 
   8   2  10        0.11      -41.56     86.87 o 
   9   2  10      105.09      -12.80    104.88 o 
  10   2  10     2456.29     2319.31    148.64 o 
  11   2  10        1.41        1.81    139.07 o 
  12   2  10       62.35      -64.13    145.11 o 
 -12   3  10      277.99      275.68    156.65 o 
 -11   3  10      288.86      421.14    173.71 o 
 -10   3  10      572.81      539.52    114.47 o 
  -9   3  10        3.10     -114.85     94.06 o 
  -8   3  10     1539.99     1610.81    143.87 o 
  -7   3  10      100.20       91.42     92.61 o 
  -6   3  10     1989.33     2034.17    147.68 o 
  -5   3  10     2296.68     2441.29    165.11 o 
  -4   3  10     3001.06     2821.85    150.94 o 
  -3   3  10       76.07       65.78     68.47 o 
  -2   3  10     1815.43     1710.98     79.84 o 
  -1   3  10        1.78       22.60     38.71 o 
   0   3  10       16.47      -45.95     33.54 o 
   1   3  10     6971.71     6878.23    128.98 o 
   2   3  10      246.11      360.65     58.66 o 
   3   3  10     1992.30     2015.61     89.33 o 
   4   3  10     2045.69     2161.53    108.58 o 
   5   3  10      724.80      737.56     72.44 o 
   6   3  10     1022.37     1040.60     81.55 o 
   7   3  10      604.14      567.48     91.35 o 
   8   3  10      356.24      501.95     86.48 o 
   9   3  10     1425.29     1375.73    106.48 o 
  10   3  10     2195.09     2211.75    151.32 o 
  11   3  10      278.75      299.21    117.69 o 
  12   3  10      589.28      470.35    164.62 o 
 -12   4  10       19.24      -14.56    163.45 o 
 -11   4  10      158.12       91.92    149.72 o 
 -10   4  10       17.78     -171.01    114.01 o 
  -9   4  10     1162.91     1137.91    144.36 o 
  -8   4  10      388.71      436.06    110.23 o 
  -7   4  10     8860.52     8972.44    306.82 o 
  -6   4  10     1531.64     1476.55    144.75 o 
  -5   4  10     1460.36     1526.68    402.39 o 
  -4   4  10     4824.71     4871.60    196.23 o 
  -3   4  10     2290.68     2276.09    113.55 o 
  -2   4  10        1.19       41.36     60.69 o 
  -1   4  10     5945.06     5393.41    129.50 o 
   0   4  10     2949.23     2690.10     73.69 o 
   1   4  10     2590.95     2423.78     70.76 o 
   2   4  10      545.60      418.08     63.35 o 
   3   4  10     2032.89     1928.55     93.43 o 
   4   4  10       91.47      104.37     69.00 o 
   5   4  10     3910.50     3415.09    133.58 o 
   6   4  10      133.34      182.47     71.56 o 
   7   4  10     2692.82     2925.94    113.51 o 
   8   4  10      271.35      326.63     79.62 o 
   9   4  10       68.71      -62.86    119.18 o 
  10   4  10      402.71      368.54    120.20 o 
  11   4  10     1981.65     2076.81    280.64 o 
 -11   5  10     1132.04     1153.64    144.08 o 
 -10   5  10       63.98       70.93    114.39 o 
  -9   5  10       95.32      121.66    111.66 o 
  -8   5  10      720.78      810.11    190.31 o 
  -7   5  10     2171.97     2207.64    175.23 o 
  -6   5  10      960.93      870.02    143.04 o 
  -5   5  10     2205.84     2269.93    367.53 o 
  -4   5  10      139.75       59.51    104.76 o 
  -3   5  10      661.52      597.13    115.86 o 
  -2   5  10     1461.28     1445.23    136.86 o 
  -1   5  10      277.38      366.83     68.01 o 
   0   5  10     1177.94     1100.30     93.68 o 
   1   5  10     1339.12     1315.28     72.47 o 
   2   5  10      232.38      349.93     67.64 o 
   3   5  10     2535.75     2448.13    104.13 o 
   4   5  10      288.25      352.25     78.11 o 
   5   5  10      518.65      348.35     83.59 o 
   6   5  10     1502.40     1606.54    111.81 o 
   7   5  10     1462.69     1493.68     97.81 o 
   8   5  10        0.29      -14.82     77.32 o 
   9   5  10      204.38       58.08    143.01 o 
  10   5  10      404.98      459.97    125.26 o 
  11   5  10       29.72       56.63    219.51 o 
 -10   6  10      715.43      582.10    188.10 o 
  -9   6  10       71.57       -7.02    117.94 o 
  -8   6  10      179.40      258.40    151.62 o 
  -7   6  10        5.88        2.68    130.84 o 
  -6   6  10      128.90       13.89    126.47 o 
  -5   6  10      383.59      424.30    132.25 o 
  -4   6  10      692.59      778.04    133.72 o 
  -3   6  10      553.70      445.16    117.44 o 
  -2   6  10     1747.01     1804.62    124.46 o 
  -1   6  10     1582.21     1670.51    113.42 o 
   0   6  10      164.37       37.49     66.06 o 
   1   6  10      232.31      279.22     87.34 o 
   2   6  10       73.66      138.91     97.87 o 
   3   6  10       15.91      107.12     87.52 o 
   4   6  10     1660.81     1681.79    104.33 o 
   5   6  10     1048.93     1034.38     96.63 o 
   6   6  10      163.43      119.72     44.62 o 
   7   6  10      173.72      242.50     82.29 o 
   8   6  10       10.75       74.22     97.58 o 
   9   6  10      197.75      140.61    115.75 o 
  10   6  10      600.94      636.01    136.87 o 
 -10   7  10      360.10      356.11    142.00 o 
  -9   7  10      168.43      -42.01    157.82 o 
  -8   7  10      161.90      -91.93    145.77 o 
  -7   7  10      243.69        2.10    140.36 o 
  -6   7  10      595.63      550.66    149.99 o 
  -5   7  10      677.27      837.11    149.40 o 
  -4   7  10      210.85      352.26    178.85 o 
  -3   7  10      231.95       45.81    113.54 o 
  -2   7  10      177.82       72.76    102.12 o 
  -1   7  10     1069.96     1134.38    130.70 o 
   0   7  10     4752.40     4335.63    138.91 o 
   1   7  10      215.64      196.70     94.28 o 
   2   7  10       70.60      132.25     91.65 o 
   3   7  10     1610.37     1527.55    122.22 o 
   4   7  10     1818.88     1694.15    127.03 o 
   5   7  10      103.01       27.07     80.97 o 
   6   7  10      434.32      251.18     79.96 o 
   7   7  10     1423.30     1517.41    122.94 o 
   8   7  10       10.84     -139.31     95.78 o 
   9   7  10      545.78      735.13    148.15 o 
  -8   8  10      260.56      226.90    162.66 o 
  -7   8  10      395.35      420.34    161.09 o 
  -6   8  10      263.20      344.06    153.29 o 
  -5   8  10       39.80     -139.18    131.26 o 
  -4   8  10     2281.73     2068.19    231.02 o 
  -3   8  10       11.50      -64.44     99.97 o 
  -2   8  10      618.89      657.97    102.88 o 
  -1   8  10      832.84      860.63     96.29 o 
   0   8  10      401.36      614.71    135.27 o 
   1   8  10      409.13      395.07    100.83 o 
   2   8  10     4095.30     3982.71    175.58 o 
   3   8  10     1392.50     1806.20    131.22 o 
   4   8  10     1290.23     1276.95    222.84 o 
   5   8  10     1091.37     1225.25    194.85 o 
   6   8  10      279.38      179.14     72.92 o 
   7   8  10       96.70       20.90    126.35 o 
   8   8  10     2690.42     2381.93    204.27 o 
  -7   9  10       21.36       21.99    162.55 o 
  -6   9  10       75.29      -60.90    151.78 o 
  -5   9  10      210.86      211.92    224.96 o 
  -4   9  10      341.15      232.48    224.02 o 
  -3   9  10      954.34      749.70    159.58 o 
  -2   9  10       51.75      120.75    106.21 o 
  -1   9  10        0.30     -144.76     96.51 o 
   0   9  10      417.81      293.48    106.71 o 
   1   9  10     1409.16     1290.93    195.80 o 
   2   9  10        3.50      136.69     95.82 o 
   3   9  10      560.23      558.11    110.52 o 
   4   9  10      436.63      502.13    112.94 o 
   5   9  10        8.72      -33.87     97.94 o 
   6   9  10      213.94      469.00    140.74 o 
   7   9  10      404.06      222.02    206.05 o 
  -5  10  10      177.37      177.17    163.77 o 
  -4  10  10      481.15      490.36    130.34 o 
  -3  10  10      132.58      205.77    157.66 o 
  -2  10  10      129.05      154.16    142.61 o 
  -1  10  10       32.63      -82.59    218.33 o 
   0  10  10        1.22       14.89    103.07 o 
   1  10  10     1064.78     1145.70    133.49 o 
   2  10  10      322.86      481.43    122.12 o 
   3  10  10        2.62       71.36    105.28 o 
   4  10  10        1.25      -38.53    101.95 o 
 -12   1  11      986.41      743.64    198.64 o 
 -11   1  11      260.56      231.57    142.64 o 
 -10   1  11     5378.36     5154.40    255.65 o 
  -9   1  11      548.63      262.60    130.00 o 
  -8   1  11      601.46      678.08    100.18 o 
  -7   1  11     1518.28     1693.88     89.83 o 
  -6   1  11      488.32      434.68     71.91 o 
  -5   1  11        3.23       -2.76     73.07 o 
  -4   1  11     6238.86     6006.52    135.96 o 
  -3   1  11      268.54      320.00     61.00 o 
  -2   1  11      555.84      466.62     49.63 o 
  -1   1  11      403.22      355.51     42.90 o 
   0   1  11      230.62      260.49     41.09 o 
   1   1  11      253.55      257.63     56.72 o 
   2   1  11     8322.34     7616.02    145.62 o 
   3   1  11      733.73     1016.31     73.51 o 
   4   1  11     6793.64     6283.15    144.16 o 
   5   1  11     1383.59     1568.76     86.56 o 
   6   1  11       31.10      -51.63     82.50 o 
   7   1  11       43.54       -8.40     81.10 o 
   8   1  11     6675.91     6415.10    187.90 o 
   9   1  11      970.50     1037.73    139.45 o 
  10   1  11      851.79      588.85    149.34 o 
  11   1  11      162.36      194.00    256.19 o 
  12   1  11       93.36      139.81    152.00 o 
 -12   2  11     2393.91     2249.36    210.32 o 
 -11   2  11     1963.66     1787.20    191.93 o 
 -10   2  11       80.61      -64.60    130.16 o 
  -9   2  11     2444.85     2377.93    140.25 o 
  -8   2  11       19.13       96.29     94.46 o 
  -7   2  11      548.86      526.58     97.67 o 
  -6   2  11     2601.14     2804.26    104.85 o 
  -5   2  11     3315.67     3133.40    116.64 o 
  -4   2  11       24.21      -65.42     68.89 o 
  -3   2  11    12676.29    12341.83    242.35 o 
  -2   2  11      536.08      423.69     52.08 o 
  -1   2  11      114.08      102.51     38.50 o 
   0   2  11     7191.48     7199.42    108.60 o 
   1   2  11     1786.91     1750.33     56.55 o 
   2   2  11       12.74      -69.55     46.37 o 
   3   2  11     1544.50     1395.71     80.14 o 
   4   2  11     5472.70     5222.67    133.18 o 
   5   2  11       78.62      -13.87     65.44 o 
   6   2  11     2409.97     2482.38    130.93 o 
   7   2  11      409.48      317.81     83.54 o 
   8   2  11       43.73      -85.05     89.53 o 
   9   2  11      302.00      353.22    102.47 o 
  10   2  11        3.54      -61.78     98.16 o 
  11   2  11      103.05      -17.49    141.65 o 
  12   2  11       41.40      195.93    154.22 o 
 -12   3  11       97.75       22.37    149.21 o 
 -11   3  11      279.19      143.17    150.10 o 
 -10   3  11     2227.17     2202.98    193.95 o 
  -9   3  11     1313.46     1440.12    129.32 o 
  -8   3  11      802.44      706.79    111.90 o 
  -7   3  11     9538.49     9032.33    233.27 o 
  -6   3  11       34.71       51.30    108.33 o 
  -5   3  11     2391.99     2314.20    112.30 o 
  -4   3  11     2216.09     2728.16    197.54 o 
  -3   3  11     2420.27     2550.33     88.78 o 
  -2   3  11      390.98      453.25     52.42 o 
  -1   3  11    12385.31    12021.49    154.96 o 
   0   3  11     2265.92     2360.87     63.04 o 
   1   3  11     1794.80     1647.50     59.60 o 
   2   3  11      716.56      682.69     66.24 o 
   3   3  11       37.69       19.06     60.95 o 
   4   3  11       57.20       -4.17     67.34 o 
   5   3  11     3653.04     3516.27    124.65 o 
   6   3  11       18.61       24.54     66.74 o 
   7   3  11     2362.35     2599.44    109.46 o 
   8   3  11      658.23      596.04    108.11 o 
   9   3  11       54.67       45.02     85.33 o 
  10   3  11       15.63       28.00    106.83 o 
  11   3  11      551.01      616.52    127.73 o 
 -12   4  11       88.29       80.76    206.32 o 
 -11   4  11       71.66     -146.06    144.85 o 
 -10   4  11      242.08      272.63    150.52 o 
  -9   4  11       88.52      104.07    108.55 o 
  -8   4  11       36.24      -22.07     99.93 o 
  -7   4  11      164.83      105.36    122.76 o 
  -6   4  11       38.76       35.81    114.93 o 
  -5   4  11      546.82      566.15    176.24 o 
  -4   4  11     1066.55     1130.97    171.07 o 
  -3   4  11       16.01      -30.91     75.21 o 
  -2   4  11       39.33       14.61    124.69 o 
  -1   4  11       43.07       33.94     68.42 o 
   0   4  11      679.97      736.87     49.93 o 
   1   4  11      509.89      574.88     48.57 o 
   2   4  11       48.65       55.05     58.89 o 
   3   4  11      123.68       43.99     65.16 o 
   4   4  11       23.89      -30.76     68.66 o 
   5   4  11      507.50      541.88     84.48 o 
   6   4  11      414.53      411.16     77.12 o 
   7   4  11      111.59        8.56     66.78 o 
   8   4  11       86.01      182.67    128.49 o 
   9   4  11      117.02      103.77    108.03 o 
  10   4  11       65.62        3.24    113.19 o 
  11   4  11      142.07      198.98    150.27 o 
 -11   5  11      481.09      651.94    178.28 o 
 -10   5  11      587.36      475.87    126.82 o 
  -9   5  11     1019.75     1021.00    135.39 o 
  -8   5  11       32.61      147.93    118.11 o 
  -7   5  11     5867.73     5479.20    240.43 o 
  -6   5  11     1206.31     1151.50    148.23 o 
  -5   5  11     2551.17     2663.75    189.13 o 
  -4   5  11     1635.67     1584.73    144.35 o 
  -3   5  11      638.60      723.84     98.85 o 
  -2   5  11        9.13      107.89     74.70 o 
  -1   5  11     4067.88     3636.92    120.10 o 
   0   5  11       53.51      109.57     62.21 o 
   1   5  11     4230.21     3723.78     91.16 o 
   2   5  11       18.34       53.92     63.54 o 
   3   5  11       18.13      -99.29     66.19 o 
   4   5  11      770.73      748.56     85.23 o 
   5   5  11      912.33      919.15     94.11 o 
   6   5  11      230.32      175.52     74.90 o 
   7   5  11     1455.36     1383.06    115.53 o 
   8   5  11      341.25      312.69     86.03 o 
   9   5  11       66.95      106.17    157.49 o 
  10   5  11        3.57       26.43    115.73 o 
 -10   6  11      105.49       90.26    171.42 o 
  -9   6  11      501.99      659.77    136.25 o 
  -8   6  11     1176.86     1308.23    175.77 o 
  -7   6  11        3.00     -119.59    152.65 o 
  -6   6  11     7174.88     6608.11    265.13 o 
  -5   6  11     1927.22     2037.34    169.50 o 
  -4   6  11      178.50      152.94    119.67 o 
  -3   6  11     2312.59     2403.01    163.53 o 
  -2   6  11     2063.71     2045.57    119.95 o 
  -1   6  11      189.85      140.71     73.76 o 
   0   6  11     3268.67     3149.24    117.56 o 
   1   6  11     3874.31     3585.13    167.44 o 
   2   6  11      609.04      608.35    101.78 o 
   3   6  11      124.69      118.78     74.43 o 
   4   6  11      914.84     1048.57     93.66 o 
   5   6  11       15.64      -12.51     78.23 o 
   6   6  11      137.74      281.96     88.28 o 
   7   6  11      439.40      615.62     89.06 o 
   8   6  11      953.26      955.07    118.09 o 
   9   6  11      917.70     1021.10    139.32 o 
  10   6  11      194.03      321.02    131.40 o 
  -9   7  11        2.63       34.20    169.28 o 
  -8   7  11      626.73      574.02    229.97 o 
  -7   7  11        5.69      -68.51    142.41 o 
  -6   7  11      774.86      550.23    154.93 o 
  -5   7  11      133.71      241.95    136.65 o 
  -4   7  11     3295.07     3342.45    198.80 o 
  -3   7  11     2723.50     3011.28    227.18 o 
  -2   7  11     2314.18     2303.09    117.48 o 
  -1   7  11       11.80      -71.10    101.22 o 
   0   7  11      233.52      376.22     79.94 o 
   1   7  11       48.30       55.47     92.39 o 
   2   7  11     3444.68     3325.07    193.08 o 
   3   7  11     1423.74     1235.76    119.84 o 
   4   7  11     1156.57     1262.50    180.12 o 
   5   7  11      144.94      126.04    135.14 o 
   6   7  11      384.72      346.91    106.92 o 
   7   7  11      924.88      928.52    132.04 o 
   8   7  11      807.78      781.91    117.07 o 
   9   7  11       69.07      155.72    112.37 o 
  -8   8  11      197.13     -103.36    158.86 o 
  -7   8  11      175.51      204.03    156.05 o 
  -6   8  11      140.63       47.51    188.32 o 
  -5   8  11       65.40     -170.72    141.57 o 
  -4   8  11      735.70      784.30    151.68 o 
  -3   8  11        6.97     -105.01     99.68 o 
  -2   8  11     1108.01      915.47    100.11 o 
  -1   8  11      302.49      283.73     85.10 o 
   0   8  11        8.37      -10.18     93.90 o 
   1   8  11       12.00     -134.90     89.94 o 
   2   8  11       56.99       52.60    100.63 o 
   3   8  11        5.57       56.78    146.44 o 
   4   8  11      151.90      -50.19     95.57 o 
   5   8  11      205.97      251.51    105.68 o 
   6   8  11       15.59       92.49    101.24 o 
   7   8  11        8.07      -53.49    192.85 o 
   8   8  11       11.24       74.57    144.17 o 
  -7   9  11        5.71     -229.11    152.74 o 
  -6   9  11       20.91      156.78    156.03 o 
  -5   9  11      121.58       -1.03    148.88 o 
  -4   9  11     1006.90     1044.11    141.25 o 
  -3   9  11       19.76       17.64    109.20 o 
  -2   9  11      694.11      500.74    153.26 o 
  -1   9  11       39.03        4.09    104.35 o 
   0   9  11      331.72      269.27    109.11 o 
   1   9  11      110.32      -48.12    100.44 o 
   2   9  11     1728.34     1859.61    177.90 o 
   3   9  11        8.90       50.94    100.29 o 
   4   9  11     1460.09     1496.78    207.80 o 
   5   9  11      209.91      229.06    106.58 o 
   6   9  11       52.12      -99.27    188.28 o 
  -4  10  11       74.79      123.18    124.10 o 
  -3  10  11      540.35      625.69    134.00 o 
  -2  10  11      440.81      451.96    154.60 o 
  -1  10  11       13.46     -185.73    123.82 o 
   0  10  11     1190.11     1229.31    137.07 o 
   1  10  11      813.17      800.26    126.94 o 
   2  10  11       44.48      -11.23    100.42 o 
   3  10  11     1805.63     1700.78    176.09 o 
   4  10  11      506.91      511.92    139.02 o 
 -12   0  12       20.79      152.62    227.03 o 
 -11   0  12      229.90      308.83    218.14 o 
 -10   0  12     1284.83     1034.89    228.50 o 
  -9   0  12      158.25      349.33    185.42 o 
  -8   0  12     1266.18     1219.45    210.58 o 
  -7   0  12       34.20      -64.13     97.65 o 
  -6   0  12      216.88      156.32    100.66 o 
  -5   0  12     5439.15     5292.69    192.50 o 
  -4   0  12    13197.85    12111.46    296.57 o 
  -3   0  12       17.38       89.29     66.80 o 
  -2   0  12     2483.96     2251.79     85.42 o 
  -1   0  12      643.57      783.83     74.09 o 
   0   0  12        0.12       -0.99     70.94 o 
   1   0  12     4426.07     4216.21    247.75 o 
   2   0  12    22532.47    21720.29    447.32 o 
   3   0  12     2457.26     2589.45    302.66 o 
   4   0  12     6296.63     6037.71    203.91 o 
   5   0  12      349.64      219.85    167.26 o 
   6   0  12      117.97       32.60     77.91 o 
   7   0  12     2433.30     2314.97    138.44 o 
   8   0  12      716.88      526.18    188.25 o 
   9   0  12      427.37      450.65    191.53 o 
  10   0  12     1626.29     1731.88    246.54 o 
  11   0  12       56.25      274.37    200.78 o 
  12   0  12      420.95      463.33    226.89 o 
 -12   1  12       51.12       36.08    150.86 o 
 -11   1  12      968.20      779.89    165.37 o 
 -10   1  12       16.87      -15.37    133.81 o 
  -9   1  12       35.34      -18.42    153.72 o 
  -8   1  12      165.74      229.61     94.80 o 
  -7   1  12      178.48      119.05     71.44 o 
  -6   1  12     5619.37     5016.10    157.15 o 
  -5   1  12      193.80      173.37     84.56 o 
  -4   1  12       44.48      131.59     65.58 o 
  -3   1  12     5557.17     5596.28    130.54 o 
  -2   1  12      542.92      386.93     53.80 o 
  -1   1  12     6294.18     5977.75    131.36 o 
   0   1  12     6411.55     6222.91    103.09 o 
   1   1  12      659.63      701.90     47.25 o 
   2   1  12     3747.90     3818.26    104.58 o 
   3   1  12     3297.78     3042.63    113.79 o 
   4   1  12       48.43       50.99     68.10 o 
   5   1  12      413.90      360.88     90.82 o 
   6   1  12     1617.10     1398.28     92.07 o 
   7   1  12      615.91      514.40     98.98 o 
   8   1  12        8.87      -61.90     83.12 o 
   9   1  12     2786.65     2591.38    185.84 o 
  10   1  12        2.65      -21.66    127.44 o 
  11   1  12      501.19      696.79    232.70 o 
  12   1  12      292.61      487.62    161.57 o 
 -12   2  12       33.10     -107.21    149.75 o 
 -11   2  12       38.16     -107.24    143.10 o 
 -10   2  12      491.68      352.65    147.95 o 
  -9   2  12     1993.73     2129.88    169.51 o 
  -8   2  12        1.86        1.76     96.93 o 
  -7   2  12     1411.18     1305.95    116.04 o 
  -6   2  12        0.04       57.16     69.80 o 
  -5   2  12      455.32      548.35     89.51 o 
  -4   2  12      438.34      505.19     82.67 o 
  -3   2  12     2111.01     2480.73    166.41 o 
  -2   2  12     1135.44     1572.06     85.66 o 
  -1   2  12       81.26       92.07     68.94 o 
   0   2  12     1047.34     1147.12     62.40 o 
   1   2  12        1.31       -0.75     35.96 o 
   2   2  12      739.65      756.72     62.02 o 
   3   2  12       39.11       20.50     54.65 o 
   4   2  12      146.37      209.00     70.73 o 
   5   2  12      672.68      705.12     84.56 o 
   6   2  12      303.12      275.96     78.37 o 
   7   2  12        3.97      -38.53     77.33 o 
   8   2  12       23.49       21.82     90.93 o 
   9   2  12     1352.16     1115.52    120.83 o 
  10   2  12       91.25      -54.98    130.27 o 
  11   2  12      161.00      265.11    187.82 o 
 -12   3  12       30.26       78.85    157.76 o 
 -11   3  12       47.94      179.94    156.60 o 
 -10   3  12       89.03       71.12    139.77 o 
  -9   3  12     1414.88     1370.66    198.36 o 
  -8   3  12      105.40        1.22     98.50 o 
  -7   3  12     1090.30     1059.45    210.51 o 
  -6   3  12     2450.03     2583.24    169.18 o 
  -5   3  12     1758.28     1790.32    108.34 o 
  -4   3  12      240.48       69.30    101.01 o 
  -3   3  12     1147.29     1198.99     72.01 o 
  -2   3  12     1173.06     1258.71     89.04 o 
  -1   3  12      209.11      245.60     40.34 o 
   0   3  12     1325.06     1341.70     66.47 o 
   1   3  12     1263.73     1342.20     62.13 o 
   2   3  12      501.90      418.34     65.77 o 
   3   3  12     2511.08     2483.51    102.42 o 
   4   3  12       58.32       79.93     71.30 o 
   5   3  12     1303.45     1443.09     98.83 o 
   6   3  12      868.91      793.86     81.12 o 
   7   3  12       41.78      -30.44     71.09 o 
   8   3  12     1539.08     1672.23    102.01 o 
   9   3  12     3279.29     3481.74    141.70 o 
  10   3  12       18.23       80.70    109.73 o 
  11   3  12      643.57      716.55    166.52 o 
 -11   4  12     1466.32     1289.49    190.76 o 
 -10   4  12     1505.92     1548.44    146.91 o 
  -9   4  12     1148.92     1129.44    157.09 o 
  -8   4  12     1414.89     1641.09    137.67 o 
  -7   4  12     3391.83     3385.28    198.02 o 
  -6   4  12       60.82       14.39    116.09 o 
  -5   4  12     3788.57     3520.62    220.30 o 
  -4   4  12     2555.32     2647.47    163.19 o 
  -3   4  12      151.41      187.68     82.29 o 
  -2   4  12     2189.43     2160.52     99.06 o 
  -1   4  12     2772.94     2605.37    103.10 o 
   0   4  12      222.28      220.33     45.97 o 
   1   4  12     8850.43     8071.22    134.24 o 
   2   4  12     1139.17     1077.14    101.94 o 
   3   4  12      126.54      114.93     69.12 o 
   4   4  12      300.20      280.52     76.20 o 
   5   4  12     3703.66     3466.92    129.48 o 
   6   4  12      106.35      168.35     84.77 o 
   7   4  12      918.72     1061.73     92.84 o 
   8   4  12     2375.06     2516.28    137.38 o 
   9   4  12      256.14      100.16    112.49 o 
  10   4  12      870.52      858.06    131.01 o 
  11   4  12     1179.05     1302.29    149.05 o 
 -11   5  12       25.20      171.98    162.72 o 
 -10   5  12      395.69      199.77    125.70 o 
  -9   5  12      566.99      455.88    125.50 o 
  -8   5  12      703.16      678.18    125.95 o 
  -7   5  12        9.03       28.24    127.39 o 
  -6   5  12     2054.36     2054.79    225.84 o 
  -5   5  12      187.91      127.38    120.64 o 
  -4   5  12     2032.84     2361.17    164.42 o 
  -3   5  12      956.35      889.09    100.32 o 
  -2   5  12     1002.07     1009.77     89.29 o 
  -1   5  12      364.69      426.18     73.94 o 
   0   5  12     4402.45     4177.52    126.12 o 
   1   5  12        1.37      -67.94     45.29 o 
   2   5  12     2182.80     2002.18     95.31 o 
   3   5  12     1311.18     1377.65     92.22 o 
   4   5  12       40.11      -33.34     75.70 o 
   5   5  12      454.22      404.92     86.72 o 
   6   5  12      152.88      142.49     85.72 o 
   7   5  12      171.48       74.41     80.23 o 
   8   5  12      883.37      998.45    115.75 o 
   9   5  12     1043.43     1022.74    252.29 o 
  10   5  12        0.75      -70.24    115.63 o 
 -10   6  12      141.84      172.36    132.80 o 
  -9   6  12        3.96        5.33    122.05 o 
  -8   6  12      148.28      125.64    147.36 o 
  -7   6  12      584.72      759.74    158.26 o 
  -6   6  12      154.73      271.49    138.30 o 
  -5   6  12       91.88      120.13    125.41 o 
  -4   6  12      153.75      167.66    123.27 o 
  -3   6  12        3.01      173.17    108.77 o 
  -2   6  12      270.38      270.34     81.01 o 
  -1   6  12     1050.04      992.59     89.75 o 
   0   6  12      382.38      409.78     75.91 o 
   1   6  12        2.05       12.23     90.45 o 
   2   6  12     1646.95     1592.58    125.82 o 
   3   6  12      571.63      486.70    121.52 o 
   4   6  12       55.78      -40.33     75.01 o 
   5   6  12     1365.89     1497.00    154.64 o 
   6   6  12       17.98       -6.63     83.39 o 
   7   6  12      118.02      113.18     59.56 o 
   8   6  12       36.05       -8.70     98.05 o 
   9   6  12       28.11     -201.42    134.28 o 
  -9   7  12      162.42      135.65    164.96 o 
  -8   7  12      120.02       67.48    151.83 o 
  -7   7  12       75.26        8.34    145.48 o 
  -6   7  12     1193.61     1219.40    170.26 o 
  -5   7  12       46.34       18.91    144.67 o 
  -4   7  12        8.76       37.89    123.85 o 
  -3   7  12      120.20       79.68     95.10 o 
  -2   7  12      305.11      252.03     87.46 o 
  -1   7  12      106.09       32.59     78.11 o 
   0   7  12     2803.61     2749.99    149.59 o 
   1   7  12      948.51      940.24    116.32 o 
   2   7  12      729.09      741.85    111.25 o 
   3   7  12     1892.25     1703.79    130.64 o 
   4   7  12      289.44      250.73    101.16 o 
   5   7  12      413.77      239.30    104.08 o 
   6   7  12     1345.22     1315.98    130.35 o 
   7   7  12        6.34       60.58     81.14 o 
   8   7  12      853.22      953.07    256.61 o 
   9   7  12      426.22      321.44    169.50 o 
  -8   8  12      749.10      864.83    187.94 o 
  -7   8  12       11.34      -52.39    191.21 o 
  -6   8  12        0.92     -105.95    146.14 o 
  -5   8  12      652.82      462.42    156.96 o 
  -4   8  12     1784.20     2336.40    190.31 o 
  -3   8  12      602.53      703.65    119.60 o 
  -2   8  12     2079.86     2051.25    125.33 o 
  -1   8  12      118.87       19.98    101.38 o 
   0   8  12        0.27      -26.49     98.33 o 
   1   8  12     1143.55     1125.95    125.71 o 
   2   8  12     4122.70     4002.13    177.80 o 
   3   8  12      111.92       29.77     97.33 o 
   4   8  12     1839.48     1957.29    142.54 o 
   5   8  12      391.74      369.61    110.64 o 
   6   8  12      416.57      614.52    138.02 o 
   7   8  12      121.96     -191.63    135.66 o 
  -6   9  12      376.85      426.67    306.99 o 
  -5   9  12      118.33      179.24    162.93 o 
  -4   9  12      731.38      667.83    135.31 o 
  -3   9  12      763.72     1008.02    136.68 o 
  -2   9  12      132.72      193.68    145.57 o 
  -1   9  12     1014.89      761.55    126.07 o 
   0   9  12        9.83       28.79    137.08 o 
   1   9  12     1292.77     1089.95    130.78 o 
   2   9  12      640.82      535.02    115.16 o 
   3   9  12     1688.17     1747.23    144.64 o 
   4   9  12      119.23      204.79    107.54 o 
   5   9  12      821.40     1152.43    244.01 o 
   6   9  12       46.99      130.62    137.48 o 
  -4  10  12     1048.06     1128.57    181.74 o 
  -3  10  12      118.59       45.63    150.60 o 
  -2  10  12        3.73      -53.20    143.14 o 
  -1  10  12        8.68      230.74    145.75 o 
   0  10  12        3.27     -127.10    105.84 o 
   1  10  12      270.13      417.06    119.90 o 
   2  10  12       99.07       89.00    108.61 o 
   3  10  12      135.45      194.39    111.74 o 
 -12   1  13      657.26      545.41    231.27 o 
 -11   1  13     1389.47     1724.50    383.02 o 
 -10   1  13     3415.99     3175.90    221.19 o 
  -9   1  13      146.55      199.83    135.40 o 
  -8   1  13       78.40      -67.08    127.62 o 
  -7   1  13     1320.48     1300.86     93.15 o 
  -6   1  13      195.36      277.97     75.92 o 
  -5   1  13     1749.51     1876.56     98.30 o 
  -4   1  13     5068.98     4844.09    133.69 o 
  -3   1  13       57.37      102.33     55.11 o 
  -2   1  13     2847.99     2680.89     84.61 o 
  -1   1  13        4.65      -11.08     42.04 o 
   0   1  13     2665.73     2687.76     73.66 o 
   1   1  13      440.11      419.06     46.80 o 
   2   1  13     4045.26     3790.65    108.99 o 
   3   1  13     1084.25     1211.05     82.54 o 
   4   1  13     3566.93     3339.65    118.81 o 
   5   1  13       40.56     -114.95     83.16 o 
   6   1  13      943.15     1158.83    114.42 o 
   7   1  13      431.54      338.71     87.96 o 
   8   1  13      749.28      671.37    138.33 o 
   9   1  13      415.97      538.02    139.41 o 
  10   1  13      301.66      195.88    135.30 o 
  11   1  13      251.27      342.97    146.74 o 
 -12   2  13     4970.15     4140.08    265.11 o 
 -11   2  13       13.99      -14.64    147.46 o 
 -10   2  13     1736.96     1564.87    183.87 o 
  -9   2  13     7484.64     7208.33    220.58 o 
  -8   2  13       22.77      -81.44     95.75 o 
  -7   2  13     1057.36     1224.39    142.41 o 
  -6   2  13     3285.59     3266.58    130.68 o 
  -5   2  13      325.83      350.83     76.81 o 
  -4   2  13     2233.26     2507.97    121.11 o 
  -3   2  13    16532.70    16095.58    254.41 o 
  -2   2  13      150.89      142.57     45.11 o 
  -1   2  13       18.24      -10.32     41.20 o 
   0   2  13      699.65      704.92     49.42 o 
   1   2  13       73.63       80.79     39.98 o 
   2   2  13     5442.33     4944.12    129.92 o 
   3   2  13     9278.70     8623.61    156.37 o 
   4   2  13      422.82      476.69     78.65 o 
   5   2  13     2425.04     2488.76    115.27 o 
   6   2  13      284.62      300.62     98.12 o 
   7   2  13      928.34      996.93     98.23 o 
   8   2  13      165.91      161.06     94.08 o 
   9   2  13      228.11      281.99    137.48 o 
  10   2  13       34.24      256.78    325.95 o 
  11   2  13      670.65      847.01    231.23 o 
 -11   3  13      327.58      269.55    188.92 o 
 -10   3  13      355.06      549.82    157.90 o 
  -9   3  13      371.31      287.46    113.39 o 
  -8   3  13      161.02       79.70    104.37 o 
  -7   3  13       36.00     -141.63     94.42 o 
  -6   3  13      674.66      611.48    130.37 o 
  -5   3  13     2949.47     3057.45    132.44 o 
  -4   3  13      322.07      153.47    108.62 o 
  -3   3  13      157.90      211.32     75.83 o 
  -2   3  13      175.49      205.76     52.51 o 
  -1   3  13     1715.47     1749.11     72.60 o 
   0   3  13     1627.77     1649.40     60.57 o 
   1   3  13     4415.16     4194.36     85.66 o 
   2   3  13       19.70        5.05     61.49 o 
   3   3  13      188.80      126.93     69.32 o 
   4   3  13     1136.31     1156.01     91.59 o 
   5   3  13     2894.57     2931.89    124.21 o 
   6   3  13     1155.55     1232.29    168.37 o 
   7   3  13     2034.41     1925.23    111.78 o 
   8   3  13      479.19      481.34     84.68 o 
   9   3  13      233.70      140.53     75.68 o 
  10   3  13      362.34      227.02    143.34 o 
  11   3  13      395.65      411.51    160.39 o 
 -11   4  13        9.91      -27.17    159.13 o 
 -10   4  13       12.78      -17.37    161.29 o 
  -9   4  13      118.66       35.24    110.81 o 
  -8   4  13        0.00      -12.10    106.14 o 
  -7   4  13      632.33      580.95    152.87 o 
  -6   4  13      345.25      224.01    126.44 o 
  -5   4  13      257.07      422.90    156.82 o 
  -4   4  13      235.59      155.42    112.61 o 
  -3   4  13      844.76     1267.13    140.76 o 
  -2   4  13     1329.79     1531.81    146.03 o 
  -1   4  13       98.89       96.14     45.99 o 
   0   4  13       42.66       94.95     47.27 o 
   1   4  13      167.83       95.96     46.60 o 
   2   4  13       57.40       71.37     64.67 o 
   3   4  13       27.70       81.21     79.11 o 
   4   4  13       14.55       24.69     72.86 o 
   5   4  13       16.80     -113.60     75.74 o 
   6   4  13        0.06      166.29    108.68 o 
   7   4  13       94.52       13.17     85.43 o 
   8   4  13      212.95      125.86     82.35 o 
   9   4  13      241.68      423.94     99.58 o 
  10   4  13       88.47       -6.50    113.87 o 
 -10   5  13      867.28      801.13    140.41 o 
  -9   5  13      568.26      569.15    131.50 o 
  -8   5  13     1688.67     1842.06    155.12 o 
  -7   5  13     2092.48     2052.42    183.55 o 
  -6   5  13     2096.72     2234.68    177.18 o 
  -5   5  13     5089.85     4561.52    211.27 o 
  -4   5  13       53.59      227.69    120.53 o 
  -3   5  13      272.64       88.98    106.63 o 
  -2   5  13      451.60      506.95     82.36 o 
  -1   5  13     1765.92     1817.21     97.70 o 
   0   5  13     2029.26     1890.29    137.48 o 
   1   5  13     2254.72     2088.86    131.08 o 
   2   5  13        5.79       65.42     64.68 o 
   3   5  13      174.15      131.40     75.23 o 
   4   5  13       58.33       -4.88     75.68 o 
   5   5  13      920.50     1108.36    156.66 o 
   6   5  13      114.74      132.37     86.81 o 
   7   5  13     1834.64     1934.01    123.73 o 
   8   5  13        0.68      -14.73     52.30 o 
   9   5  13      283.39      279.36    107.26 o 
  10   5  13      357.51      451.13    216.28 o 
 -10   6  13     1727.74     1586.00    169.84 o 
  -9   6  13     1760.25     1487.11    159.27 o 
  -8   6  13      551.04      649.92    166.27 o 
  -7   6  13      980.87      826.30    162.62 o 
  -6   6  13     6108.90     5824.97    343.20 o 
  -5   6  13      602.40      596.53    140.01 o 
  -4   6  13     1355.66     1298.41    151.64 o 
  -3   6  13     1390.70     1293.03    131.24 o 
  -2   6  13      439.71      360.24     85.92 o 
  -1   6  13     5706.34     5801.07    158.05 o 
   0   6  13      282.67      329.40     77.62 o 
   1   6  13       16.39     -133.09     94.85 o 
   2   6  13       46.51        9.56     93.51 o 
   3   6  13      222.78      197.14     99.28 o 
   4   6  13        0.09       -5.34     94.21 o 
   5   6  13      586.78      656.30     97.39 o 
   6   6  13     1389.96     1701.86    209.24 o 
   7   6  13      611.34      554.09    136.32 o 
   8   6  13     1020.99      945.54    137.28 o 
   9   6  13      453.03      508.08    217.76 o 
  -9   7  13      367.92      598.86    188.58 o 
  -8   7  13      301.64      218.32    162.87 o 
  -7   7  13       28.56      -35.13    148.07 o 
  -6   7  13     1540.40     1183.12    176.30 o 
  -5   7  13        6.63       34.81    132.48 o 
  -4   7  13     1655.68     1526.12    193.01 o 
  -3   7  13      131.58       25.89     59.61 o 
  -2   7  13      653.32      615.31     94.55 o 
  -1   7  13       36.78      -24.49     77.42 o 
   0   7  13       45.62       -3.48     95.08 o 
   1   7  13        6.71       41.15     97.06 o 
   2   7  13     3385.72     3401.73    268.49 o 
   3   7  13      578.39      509.68    108.85 o 
   4   7  13     2197.42     2410.77    151.20 o 
   5   7  13      529.33      393.39    111.59 o 
   6   7  13     1491.65     1655.10    142.95 o 
   7   7  13       21.95      118.82    110.37 o 
   8   7  13      245.79      140.46    149.64 o 
  -7   8  13       17.51       39.56    156.52 o 
  -6   8  13      642.61      646.05    166.42 o 
  -5   8  13      167.15      153.36    156.47 o 
  -4   8  13       42.05      -38.18    109.51 o 
  -3   8  13      298.23       57.61    156.69 o 
  -2   8  13        9.47      124.83     91.54 o 
  -1   8  13       49.08      -33.66    103.64 o 
   0   8  13       18.52      141.23    105.38 o 
   1   8  13      719.04      766.22    120.61 o 
   2   8  13      171.76       60.97    101.64 o 
   3   8  13        3.11       57.93     99.48 o 
   4   8  13       31.17      -20.20     99.87 o 
   5   8  13       40.17      128.37    105.67 o 
   6   8  13       40.59       53.47    109.24 o 
   7   8  13       15.13     -335.07    259.55 o 
  -6   9  13       92.43       68.54    161.81 o 
  -5   9  13      447.14      370.83    161.78 o 
  -4   9  13     1840.46     2171.26    218.82 o 
  -3   9  13        0.99       12.11    148.30 o 
  -2   9  13     1894.83     2142.12    203.10 o 
  -1   9  13      579.41      317.72    118.34 o 
   0   9  13       32.50      -55.50    104.46 o 
   1   9  13      553.00      721.62    125.06 o 
   2   9  13     1079.21     1135.86    133.14 o 
   3   9  13       16.71      109.80    109.79 o 
   4   9  13      916.00      837.10    126.45 o 
   5   9  13       96.59       73.40    110.54 o 
  -3  10  13     2100.59     1963.19    219.16 o 
  -2  10  13      173.37       63.16    151.25 o 
  -1  10  13      715.94      792.05    139.02 o 
   0  10  13      637.72      599.49    128.43 o 
   1  10  13       45.02       94.35    114.28 o 
   2  10  13      547.99      459.04    121.33 o 
 -12   0  14       66.58      -41.47    235.54 o 
 -11   0  14      510.81      416.29    233.53 o 
 -10   0  14       44.12      123.80    204.46 o 
  -9   0  14     1093.30     1208.71    233.75 o 
  -8   0  14    10181.33     9639.98    450.04 o 
  -7   0  14      411.22      310.00    198.49 o 
  -6   0  14     1949.82     1719.93    320.04 o 
  -5   0  14     1917.53     2082.90    150.20 o 
  -4   0  14      626.45      519.30    112.73 o 
  -3   0  14      395.96      398.04     69.72 o 
  -2   0  14    22841.57    22199.61    326.15 o 
  -1   0  14      290.13      303.11     74.08 o 
   0   0  14     3379.21     3279.24    231.08 o 
   1   0  14     2054.80     2137.40    127.40 o 
   2   0  14      128.92       51.28     87.56 o 
   3   0  14     3171.52     3060.11    314.73 o 
   4   0  14     8423.93     8121.13    250.27 o 
   5   0  14     1566.58     1569.64    150.16 o 
   6   0  14       76.03      143.46    140.66 o 
   7   0  14     1994.73     2201.88    233.24 o 
   8   0  14        2.89       17.38    163.92 o 
   9   0  14      629.22      656.33    197.94 o 
  10   0  14      554.35      693.33    209.56 o 
  11   0  14       15.43       47.35    197.60 o 
 -12   1  14       29.94      194.69    167.11 o 
 -11   1  14       30.88       61.99    267.29 o 
 -10   1  14       21.70      -10.10    161.47 o 
  -9   1  14     3299.62     3161.02    210.46 o 
  -8   1  14        0.91       75.55     97.15 o 
  -7   1  14      286.82      229.58     98.03 o 
  -6   1  14       74.64      -57.32     74.98 o 
  -5   1  14      225.98      340.50     79.63 o 
  -4   1  14     4659.87     4674.15    138.18 o 
  -3   1  14      390.98      369.52     63.36 o 
  -2   1  14        1.96       -3.96     39.70 o 
  -1   1  14     2412.96     2414.31     74.72 o 
   0   1  14     1108.90     1073.32     58.38 o 
   1   1  14      622.54      752.17     53.02 o 
   2   1  14     1846.41     1695.94     71.28 o 
   3   1  14     2073.56     2175.67    101.57 o 
   4   1  14      102.47       48.10     74.06 o 
   5   1  14     1943.96     2127.69    127.02 o 
   6   1  14     2123.79     2216.08    139.13 o 
   7   1  14       42.27     -138.44    109.47 o 
   8   1  14      330.04      -94.89    114.52 o 
   9   1  14      225.92      341.11    135.47 o 
  10   1  14      571.43      550.73    147.83 o 
  11   1  14      365.62      255.37    150.20 o 
 -11   2  14       71.38     -161.69    150.18 o 
 -10   2  14      194.40      208.28    152.36 o 
  -9   2  14        9.63       21.06    134.61 o 
  -8   2  14      109.40      -57.80     97.68 o 
  -7   2  14      488.27      428.38    109.49 o 
  -6   2  14     1730.53     1912.74    114.18 o 
  -5   2  14      364.74      316.44     80.49 o 
  -4   2  14     2931.42     3088.23    135.28 o 
  -3   2  14      652.57      717.29     74.99 o 
  -2   2  14     1140.65     1131.21     62.27 o 
  -1   2  14       51.47       -5.65     44.81 o 
   0   2  14     1572.53     1709.40     64.81 o 
   1   2  14     2113.86     2174.33     70.48 o 
   2   2  14     2272.30     2213.35    152.94 o 
   3   2  14      551.19      596.75     71.20 o 
   4   2  14      104.64      127.37     74.60 o 
   5   2  14     2048.25     2023.70    111.34 o 
   6   2  14      955.24      879.67    111.11 o 
   7   2  14        7.37      -47.63     98.68 o 
   8   2  14        2.75      161.56    155.95 o 
   9   2  14      384.13      135.15    131.94 o 
  10   2  14       89.39       85.89    112.24 o 
  11   2  14      123.85      265.51    148.51 o 
 -11   3  14        0.02     -224.55    149.70 o 
 -10   3  14     1652.04     1726.05    243.84 o 
  -9   3  14     2592.78     2523.68    185.78 o 
  -8   3  14        6.54       77.01    105.11 o 
  -7   3  14       11.08      -64.68     98.66 o 
  -6   3  14       19.49     -111.26    106.66 o 
  -5   3  14      108.01      130.91     89.97 o 
  -4   3  14     1704.83     1924.16    104.49 o 
  -3   3  14     2433.89     2261.53    153.41 o 
  -2   3  14       22.28       23.72     45.90 o 
  -1   3  14     1321.20     1293.87     59.70 o 
   0   3  14     1381.45     1474.48     81.10 o 
   1   3  14     1348.17     1461.15     59.64 o 
   2   3  14      990.20      915.37     82.62 o 
   3   3  14     1958.45     1942.24    100.45 o 
   4   3  14     1056.24     1062.81     91.17 o 
   5   3  14      870.78      934.04     96.37 o 
   6   3  14     1232.58     1084.53    106.91 o 
   7   3  14      560.08      688.22    137.08 o 
   8   3  14      847.44      795.63    104.04 o 
   9   3  14     1430.89     1272.93    134.79 o 
  10   3  14       30.33      184.88    292.01 o 
  11   3  14      167.29      313.02    241.86 o 
 -11   4  14     2538.05     2596.51    234.07 o 
 -10   4  14       30.24      -24.92    117.43 o 
  -9   4  14      344.77      281.44    122.06 o 
  -8   4  14     1503.46     1729.07    257.93 o 
  -7   4  14      268.08      313.93    137.05 o 
  -6   4  14     5205.84     5053.34    424.03 o 
  -5   4  14     9178.90     9066.49    366.50 o 
  -4   4  14      305.42      353.88    120.01 o 
  -3   4  14      728.30      704.57    170.77 o 
  -2   4  14     1161.23     1175.99     91.47 o 
  -1   4  14       42.91      -34.81     52.47 o 
   0   4  14     4147.49     3949.34     97.44 o 
   1   4  14     3214.38     3170.18    109.81 o 
   2   4  14      138.95      148.53     69.10 o 
   3   4  14     2101.64     2065.86    103.75 o 
   4   4  14      683.16      756.91     88.42 o 
   5   4  14      483.88      497.76     98.72 o 
   6   4  14     3704.33     3285.83    137.27 o 
   7   4  14     2831.72     2803.90    203.56 o 
   8   4  14      268.98      340.99     98.89 o 
   9   4  14      911.30     1014.67    153.38 o 
  10   4  14      621.04      704.91    173.81 o 
 -10   5  14       68.02      -77.45    124.24 o 
  -9   5  14      238.05      318.38    128.74 o 
  -8   5  14      168.15     -169.15    112.77 o 
  -7   5  14     1456.84     1347.85    170.16 o 
  -6   5  14      520.48      573.28    141.77 o 
  -5   5  14      165.32       80.36    322.54 o 
  -4   5  14      139.58      -35.12    114.85 o 
  -3   5  14      925.65     1083.74     98.86 o 
  -2   5  14       29.77        9.40     75.24 o 
  -1   5  14      448.91      403.33    113.28 o 
   0   5  14      216.17      297.54     71.84 o 
   1   5  14      863.93     1089.91    118.14 o 
   2   5  14     1649.77     1825.33    130.82 o 
   3   5  14      628.39      637.68     95.92 o 
   4   5  14       13.71       -7.18     84.77 o 
   5   5  14      403.27      488.81     92.46 o 
   6   5  14      620.74      600.26     99.04 o 
   7   5  14      865.13      969.96    112.83 o 
   8   5  14      511.75      534.10    107.47 o 
   9   5  14        7.26       36.34    143.02 o 
  10   5  14        3.44       22.71    122.63 o 
  -9   6  14       66.50      -80.05    125.34 o 
  -8   6  14      239.69      281.54    155.33 o 
  -7   6  14      188.12      206.08    147.96 o 
  -6   6  14       40.31      -73.83    130.47 o 
  -5   6  14       22.88      -16.69    216.85 o 
  -4   6  14      160.89       82.18    124.00 o 
  -3   6  14       45.85      201.98     87.36 o 
  -2   6  14      538.58      572.06     91.62 o 
  -1   6  14     2176.28     2288.72    137.97 o 
   0   6  14       28.37      142.49     98.96 o 
   1   6  14      555.25      242.19    105.98 o 
   2   6  14       54.94       13.68     94.17 o 
   3   6  14      188.38      186.17    101.83 o 
   4   6  14       78.06       85.21     99.27 o 
   5   6  14      152.69      122.71    115.35 o 
   6   6  14      356.63      399.68     97.03 o 
   7   6  14      220.62      319.00    101.26 o 
   8   6  14       23.54     -135.34    113.65 o 
   9   6  14       78.72     -125.61    161.90 o 
  -8   7  14       43.71      -72.66    158.04 o 
  -7   7  14      221.54      477.69    162.71 o 
  -6   7  14        9.68       56.18    145.13 o 
  -5   7  14     2077.10     1997.19    187.23 o 
  -4   7  14       49.33      197.07    130.59 o 
  -3   7  14     1121.63     1233.68    128.33 o 
  -2   7  14       62.17       18.48     81.53 o 
  -1   7  14     2744.20     2683.05    158.92 o 
   0   7  14     2575.43     2595.96    154.03 o 
   1   7  14      702.24      715.89    117.28 o 
   2   7  14     1884.31     2144.24    144.18 o 
   3   7  14      928.91      784.41    119.48 o 
   4   7  14        2.15      -15.54    101.24 o 
   5   7  14      323.89      231.05    110.92 o 
   6   7  14      833.88      883.05    129.95 o 
   7   7  14       27.50       27.96    111.65 o 
   8   7  14      293.21      359.88    186.61 o 
  -7   8  14      273.47      111.00    164.11 o 
  -6   8  14      471.12      616.28    168.06 o 
  -5   8  14      781.52     1034.82    242.86 o 
  -4   8  14     2259.30     2371.29    164.61 o 
  -3   8  14     1647.67     1817.34    147.73 o 
  -2   8  14     1884.57     1789.87    151.36 o 
  -1   8  14        2.77      -73.44    107.13 o 
   0   8  14     2073.11     2070.92    152.83 o 
   1   8  14     1174.25     1253.28    161.22 o 
   2   8  14      570.99      582.28    119.03 o 
   3   8  14      649.11      618.81    120.14 o 
   4   8  14     1067.43     1188.65    133.32 o 
   5   8  14       65.13      114.87    109.97 o 
   6   8  14      462.08      627.57    171.62 o 
  -5   9  14       64.68      -59.61    123.95 o 
  -4   9  14     1498.56     1375.98    195.82 o 
  -3   9  14      113.64       -1.81    144.77 o 
  -2   9  14       79.29       64.34    161.38 o 
  -1   9  14      925.84      814.76    133.34 o 
   0   9  14      194.74      278.98    117.41 o 
   1   9  14      260.30      138.07    113.11 o 
   2   9  14      609.00      835.74    128.49 o 
   3   9  14      165.58      160.16    113.40 o 
   4   9  14      241.04      108.43    110.69 o 
   5   9  14      339.10      399.29    123.04 o 
  -1  10  14      313.04      299.80    126.97 o 
   0  10  14      452.09      528.42    129.93 o 
   1  10  14        3.04      -66.03    116.10 o 
 -11   1  15      667.04      373.16    524.27 o 
 -10   1  15      176.87      207.61    154.58 o 
  -9   1  15      803.78      871.79    161.94 o 
  -8   1  15     4311.87     4029.41    219.97 o 
  -7   1  15       26.23     -138.20     92.90 o 
  -6   1  15      456.46      461.28     97.84 o 
  -5   1  15     1154.55     1062.71     94.54 o 
  -4   1  15      872.44      822.83    120.31 o 
  -3   1  15     5869.64     5665.80    106.47 o 
  -2   1  15     3105.86     3023.74     81.02 o 
  -1   1  15     2028.78     2138.42    107.59 o 
   0   1  15     2078.60     2184.91     74.42 o 
   1   1  15     1287.55     1274.51     63.65 o 
   2   1  15      699.73      735.81     55.60 o 
   3   1  15     2049.56     2133.83    103.75 o 
   4   1  15      580.50      691.74     87.31 o 
   5   1  15      111.72      194.43     84.68 o 
   6   1  15      506.72      221.73    100.22 o 
   7   1  15       49.24      -37.85    100.37 o 
   8   1  15        1.29       22.20    118.47 o 
   9   1  15      158.62      212.67    132.55 o 
  10   1  15      782.73     1013.41    162.31 o 
  11   1  15       40.07       -6.32    142.01 o 
 -11   2  15      555.87      592.86    176.74 o 
 -10   2  15     1589.43     1546.11    196.94 o 
  -9   2  15      182.93      196.72    147.95 o 
  -8   2  15      150.36      261.50    107.84 o 
  -7   2  15     1330.06     1294.05    126.61 o 
  -6   2  15      807.38      825.27     95.15 o 
  -5   2  15     1838.83     1938.95    109.34 o 
  -4   2  15     4506.84     4384.24    129.86 o 
  -3   2  15      217.90      284.56    108.10 o 
  -2   2  15     1097.95     1144.73     64.23 o 
  -1   2  15     1276.25     1217.89     63.42 o 
   0   2  15        2.23       52.03     46.90 o 
   1   2  15     3837.84     3744.73    103.74 o 
   2   2  15     2531.99     2512.45    133.98 o 
   3   2  15      524.91      557.12     73.95 o 
   4   2  15     1915.06     1933.95    116.72 o 
   5   2  15      443.73      551.46     90.69 o 
   6   2  15     1043.44     1134.21    104.85 o 
   7   2  15     2023.54     2093.19    123.79 o 
   8   2  15      943.83     1175.99    214.51 o 
   9   2  15       77.88     -153.47    102.31 o 
  10   2  15      738.55      615.38    126.35 o 
  11   2  15      384.78      774.07    170.25 o 
 -11   3  15       74.65     -249.83    196.69 o 
 -10   3  15      269.28      467.43    166.11 o 
  -9   3  15       39.49      159.33    116.90 o 
  -8   3  15     1084.68     1090.77    131.74 o 
  -7   3  15       21.58       14.33    103.88 o 
  -6   3  15     2868.34     3071.10    157.84 o 
  -5   3  15     1404.41     1368.18    115.13 o 
  -4   3  15      141.91      112.80     78.68 o 
  -3   3  15        8.70       15.86     81.62 o 
  -2   3  15      138.95      164.09     71.22 o 
  -1   3  15     1197.51     1298.76     62.76 o 
   0   3  15     2836.03     2933.43     81.87 o 
   1   3  15     2405.85     2561.04     93.31 o 
   2   3  15      385.06      406.79     75.79 o 
   3   3  15     1296.03     1194.91    184.72 o 
   4   3  15      631.65      528.58     85.39 o 
   5   3  15        5.51      -28.78     80.34 o 
   6   3  15     1831.50     1911.99    118.93 o 
   7   3  15      769.91      742.79    104.22 o 
   8   3  15     1337.17     1639.37    125.47 o 
   9   3  15      365.85      346.12    117.30 o 
  10   3  15       25.27      -64.52    135.70 o 
 -10   4  15        5.94     -119.45    154.65 o 
  -9   4  15      233.35      164.19    178.00 o 
  -8   4  15       57.87      107.82    116.28 o 
  -7   4  15       30.62     -110.99    104.99 o 
  -6   4  15      219.51      261.77    133.68 o 
  -5   4  15      183.57      178.08    126.83 o 
  -4   4  15       54.09       33.81    180.58 o 
  -3   4  15      265.08      154.84     80.85 o 
  -2   4  15      479.66      422.48     82.49 o 
  -1   4  15      113.72       -7.59     69.60 o 
   0   4  15     1427.73     1437.37     71.01 o 
   1   4  15      139.07      214.82     70.52 o 
   2   4  15        6.77       24.20     68.88 o 
   3   4  15       13.09     -103.61     69.08 o 
   4   4  15      174.58       76.96     78.44 o 
   5   4  15      346.17      287.18     87.55 o 
   6   4  15       39.31      -18.50     83.97 o 
   7   4  15        7.11      -96.50     87.62 o 
   8   4  15       54.47      211.77     99.30 o 
   9   4  15      344.53      419.26    155.15 o 
  10   4  15      102.02      178.15    150.16 o 
 -10   5  15       77.86       51.57    143.44 o 
  -9   5  15      101.74      -61.46    170.51 o 
  -8   5  15     1060.90     1006.68    142.73 o 
  -7   5  15       37.68      291.18    143.55 o 
  -6   5  15     1273.95     1595.92    173.78 o 
  -5   5  15      233.45       -7.28    122.43 o 
  -4   5  15      992.25     1042.15    141.78 o 
  -3   5  15      103.40      192.05    120.80 o 
  -2   5  15      503.31      479.75     88.30 o 
  -1   5  15      148.62       20.11     74.65 o 
   0   5  15     2136.15     2254.32    142.78 o 
   1   5  15      227.79      190.32    100.60 o 
   2   5  15     3432.60     2817.40    194.85 o 
   3   5  15       10.86      -73.75    105.29 o 
   4   5  15      483.01      501.83     88.13 o 
   5   5  15        4.40       34.08     82.94 o 
   6   5  15      914.78     1005.61    106.95 o 
   7   5  15     1934.74     1829.16    126.78 o 
   8   5  15      779.62      834.86    113.99 o 
   9   5  15      239.36      170.13    175.59 o 
  -9   6  15     2099.83     2153.08    177.11 o 
  -8   6  15      155.70      446.53    204.87 o 
  -7   6  15     1992.83     2168.03    200.60 o 
  -6   6  15       64.08       90.61    140.06 o 
  -5   6  15     2509.79     2533.74    190.71 o 
  -4   6  15     3060.72     3345.20    199.63 o 
  -3   6  15      547.79      653.39     98.46 o 
  -2   6  15       15.90       36.45     83.93 o 
  -1   6  15      228.95       76.03    101.17 o 
   0   6  15      131.25       45.96     99.27 o 
   1   6  15     2566.10     2735.11    166.93 o 
   2   6  15      383.50      427.74    110.03 o 
   3   6  15      200.07      355.91    107.26 o 
   4   6  15     1406.77     1451.02    135.02 o 
   5   6  15      624.59      618.49    121.79 o 
   6   6  15       56.74      -78.46    107.09 o 
   7   6  15     1834.59     2005.55    158.35 o 
   8   6  15      336.82      305.58    106.96 o 
  -8   7  15      121.71      252.24    298.02 o 
  -7   7  15       34.70       84.12    208.53 o 
  -6   7  15       15.53        6.07    225.08 o 
  -5   7  15      600.98      774.73    160.96 o 
  -4   7  15     1043.00      966.64    122.79 o 
  -3   7  15     3170.63     3022.48    178.46 o 
  -2   7  15      701.43      641.76    167.11 o 
  -1   7  15      103.98       41.84    104.85 o 
   0   7  15       18.06       50.17    100.27 o 
   1   7  15      143.57      102.78    106.28 o 
   2   7  15        3.03      -41.53     97.98 o 
   3   7  15     1385.47     1414.31    135.30 o 
   4   7  15      977.01      873.79    127.11 o 
   5   7  15      417.10      423.54    122.55 o 
   6   7  15      196.26      112.86    120.16 o 
   7   7  15       18.99       82.01    115.16 o 
  -7   8  15      340.06      256.17    169.62 o 
  -6   8  15       11.59      144.04    160.71 o 
  -5   8  15       10.77      133.62    153.53 o 
  -4   8  15      113.73       29.95     95.11 o 
  -3   8  15      107.83      -63.69    170.24 o 
  -2   8  15      180.36       -3.64    113.29 o 
  -1   8  15        9.50     -158.58    105.72 o 
   0   8  15        0.16      116.69    128.22 o 
   1   8  15       45.04       13.76    131.70 o 
   2   8  15       16.94      103.19    109.49 o 
   3   8  15       91.67      156.16    107.00 o 
   4   8  15      436.53      354.71    163.27 o 
   5   8  15       45.38       90.28    111.19 o 
   6   8  15       49.48      116.97    116.80 o 
  -5   9  15     1265.17     1563.42    212.43 o 
  -4   9  15       26.16     -102.44    157.14 o 
  -3   9  15      261.20       63.89    155.16 o 
  -2   9  15      391.51      501.92    131.12 o 
  -1   9  15      291.05      212.33    121.56 o 
   0   9  15      803.90      759.92    174.06 o 
   1   9  15      424.40      477.80    126.43 o 
   2   9  15        7.89       -4.29    110.64 o 
   3   9  15      718.95      784.92    134.09 o 
   4   9  15      376.50      485.59    125.29 o 
 -11   0  16      520.30      509.10    250.39 o 
 -10   0  16      109.33      133.77    213.38 o 
  -9   0  16     2581.54     2408.86    293.61 o 
  -8   0  16     2654.78     2766.01    283.94 o 
  -7   0  16      121.05      140.89    119.07 o 
  -6   0  16      920.87     1053.28    180.49 o 
  -5   0  16     2154.62     2045.23    161.42 o 
  -4   0  16      172.57       17.24    112.60 o 
  -3   0  16    10781.62    10134.19    196.76 o 
  -2   0  16     4146.10     3845.99    122.06 o 
  -1   0  16     8761.03     8533.24    175.44 o 
   0   0  16     1346.83     1240.97    118.03 o 
   1   0  16      142.72      125.62     94.48 o 
   2   0  16       55.15      130.33    152.84 o 
   3   0  16     2552.45     2640.06    160.89 o 
   4   0  16     6068.78     5988.47    226.14 o 
   5   0  16     2485.19     2318.69    306.46 o 
   6   0  16       45.81      147.14    127.15 o 
   7   0  16       94.37      170.98    172.92 o 
   8   0  16      160.92       12.54    174.45 o 
   9   0  16     1208.07     1256.21    234.93 o 
  10   0  16      424.70      384.26    208.14 o 
 -11   1  16      489.01      558.05    299.72 o 
 -10   1  16      943.25      915.25    335.63 o 
  -9   1  16      139.72       70.35    145.93 o 
  -8   1  16      553.74      521.60    140.65 o 
  -7   1  16     1072.71     1008.98    120.78 o 
  -6   1  16      713.82      671.40     94.14 o 
  -5   1  16     2159.66     2069.30    113.01 o 
  -4   1  16     3716.04     3660.66    117.27 o 
  -3   1  16      143.93      100.30     51.27 o 
  -2   1  16     2413.62     2627.77     79.85 o 
  -1   1  16     1780.75     1938.04     91.54 o 
   0   1  16      418.41      441.31     68.02 o 
   1   1  16     3848.41     3943.82     95.70 o 
   2   1  16     1772.96     1940.83    106.78 o 
   3   1  16      369.68      342.40     79.59 o 
   4   1  16      370.54      393.18    112.92 o 
   5   1  16       29.05      -75.72     82.30 o 
   6   1  16      676.66      495.21    178.58 o 
   7   1  16     1189.39     1030.09    125.91 o 
   8   1  16      350.39      380.25    132.01 o 
   9   1  16       30.04       45.13    224.76 o 
  10   1  16      654.82      751.49    263.76 o 
 -11   2  16        9.65      -17.36    162.30 o 
 -10   2  16      588.67      375.48    169.47 o 
  -9   2  16      154.06      212.91    154.55 o 
  -8   2  16      487.92      359.62    117.92 o 
  -7   2  16     1399.10     1434.76    131.47 o 
  -6   2  16     1209.43     1361.53    108.49 o 
  -5   2  16       76.67      108.91     85.06 o 
  -4   2  16     2006.93     1971.25    135.75 o 
  -3   2  16       65.65       19.94     54.36 o 
  -2   2  16      608.91      590.38     60.15 o 
  -1   2  16     1436.21     1616.85     70.56 o 
   0   2  16       34.65      109.29     50.73 o 
   1   2  16       11.47      -35.36     48.22 o 
   2   2  16       77.48      -49.99     63.16 o 
   3   2  16      439.83      402.86     75.03 o 
   4   2  16      344.68      344.43     85.76 o 
   5   2  16     3652.09     3311.78    136.72 o 
   6   2  16       69.69      -67.23     83.69 o 
   7   2  16      126.68       19.58     88.67 o 
   8   2  16     1063.92      847.34    123.03 o 
   9   2  16        5.76       33.54    108.56 o 
  10   2  16      323.62      136.18    118.20 o 
 -11   3  16      240.74      135.72    176.14 o 
 -10   3  16      798.56     1087.26    232.26 o 
  -9   3  16       65.53      192.52    121.25 o 
  -8   3  16      603.04      545.15    123.91 o 
  -7   3  16      803.33      836.69    127.54 o 
  -6   3  16        4.86      -38.10    101.09 o 
  -5   3  16      433.85      444.31    103.37 o 
  -4   3  16     2287.64     2458.05    181.54 o 
  -3   3  16        3.54       16.82     61.63 o 
  -2   3  16      675.41      721.92     68.93 o 
  -1   3  16      226.87      240.23     53.08 o 
   0   3  16       22.64       10.16     49.50 o 
   1   3  16     3986.44     3960.13    113.58 o 
   2   3  16      420.48      514.12     73.53 o 
   3   3  16       13.47       -2.73     87.98 o 
   4   3  16     1109.41     1059.27     99.44 o 
   5   3  16     1583.14     1590.51    111.81 o 
   6   3  16        9.62      -59.18     84.27 o 
   7   3  16      597.00      692.34    104.11 o 
   8   3  16     1468.54     1370.15    121.75 o 
   9   3  16       53.21      217.56    114.35 o 
  10   3  16      369.28      298.76    151.24 o 
 -10   4  16      999.56     1206.00    198.49 o 
  -9   4  16      305.71      282.20    126.77 o 
  -8   4  16     1252.07     1395.59    146.45 o 
  -7   4  16        2.03     -106.45    115.82 o 
  -6   4  16     1502.47     1784.77    173.03 o 
  -5   4  16      441.13      387.99    137.16 o 
  -4   4  16     4755.81     4726.76    216.39 o 
  -3   4  16      457.78      437.85     89.34 o 
  -2   4  16      419.06      411.79    130.25 o 
  -1   4  16     1314.58     1255.80     94.89 o 
   0   4  16     3651.92     3635.35    207.60 o 
   1   4  16      789.65      797.43     83.20 o 
   2   4  16     7192.38     7161.15    198.69 o 
   3   4  16      358.11      439.19     82.86 o 
   4   4  16       68.94      107.25     81.02 o 
   5   4  16        5.22     -122.15     81.44 o 
   6   4  16     1265.07     1289.24    112.49 o 
   7   4  16     1015.66     1048.17    112.01 o 
   8   4  16     2374.61     2519.93    144.69 o 
   9   4  16      852.42      890.88    125.01 o 
  -9   5  16        1.59      -32.20    208.62 o 
  -8   5  16      197.05      -51.23    123.81 o 
  -7   5  16      967.18     1120.99    169.62 o 
  -6   5  16      564.83      727.59    152.34 o 
  -5   5  16     2467.95     2447.91    336.21 o 
  -4   5  16      209.78      129.28     93.77 o 
  -3   5  16      465.49      384.41    124.50 o 
  -2   5  16     1776.40     1947.67    113.51 o 
  -1   5  16      563.54      656.59    128.07 o 
   0   5  16       20.83      157.83    102.99 o 
   1   5  16     3368.71     3205.39    162.45 o 
   2   5  16      591.29      657.78    112.65 o 
   3   5  16       68.01      120.31    103.17 o 
   4   5  16      292.62      324.07    111.42 o 
   5   5  16      606.46      684.96     97.32 o 
   6   5  16       25.19      103.88     91.22 o 
   7   5  16      733.06      750.37    109.84 o 
   8   5  16      604.98      433.07    108.23 o 
   9   5  16      130.13      -15.88    123.79 o 
  -9   6  16      894.21     1227.91    162.00 o 
  -8   6  16      413.32      202.32    191.87 o 
  -7   6  16      181.88       15.46    169.10 o 
  -6   6  16       14.89      -32.06    195.97 o 
  -5   6  16      305.98      398.09    146.29 o 
  -4   6  16      865.07      892.53    169.22 o 
  -3   6  16      371.17      344.11     95.47 o 
  -2   6  16       43.98       35.03    104.91 o 
  -1   6  16     1197.09     1124.72    223.66 o 
   0   6  16       16.89       -6.94    100.43 o 
   1   6  16     1252.41     1398.75    134.23 o 
   2   6  16       73.15      119.34    104.24 o 
   3   6  16      260.21      254.30    110.38 o 
   4   6  16       18.57      -42.77    103.98 o 
   5   6  16      316.25      188.15    113.12 o 
   6   6  16      199.59      115.53    114.84 o 
   7   6  16       16.47       83.46    117.03 o 
   8   6  16      535.11      427.33    154.68 o 
  -8   7  16       87.00      -42.51    162.38 o 
  -7   7  16       29.57       48.87    156.92 o 
  -6   7  16      170.18      -65.46    147.71 o 
  -5   7  16     2445.74     2659.90    364.08 o 
  -4   7  16      909.59      306.37    192.93 o 
  -3   7  16     1304.80     1290.90    188.45 o 
  -2   7  16        8.66       49.37    159.68 o 
  -1   7  16     1199.39     1403.87    140.58 o 
   0   7  16       61.15      -78.37    103.23 o 
   1   7  16      429.38      348.30    116.79 o 
   2   7  16     1352.30     1211.02    135.33 o 
   3   7  16       40.33       58.78    108.63 o 
   4   7  16      182.54       55.09    109.91 o 
   5   7  16      529.58      658.68    130.84 o 
   6   7  16       30.60       15.08    113.31 o 
   7   7  16      888.70     1159.82    150.10 o 
  -6   8  16     1170.89     1329.12    313.12 o 
  -5   8  16      157.67      101.65    122.53 o 
  -4   8  16      239.17      386.38    165.76 o 
  -3   8  16     4749.65     5058.27    281.91 o 
  -2   8  16     1659.83     1466.37    152.68 o 
  -1   8  16      767.75      686.54    133.37 o 
   0   8  16      655.44      672.33    127.73 o 
   1   8  16       34.15      -25.88    109.95 o 
   2   8  16      201.82      166.24    136.22 o 
   3   8  16     1703.66     1820.35    210.12 o 
   4   8  16      501.57      510.37    125.89 o 
   5   8  16      870.04     1086.56    143.52 o 
  -4   9  16      816.05      588.23    185.46 o 
  -3   9  16      113.32      118.06    161.40 o 
  -2   9  16     1263.86     1419.89    158.44 o 
  -1   9  16      231.32      136.72    130.01 o 
   0   9  16        5.60      -83.70    116.33 o 
   1   9  16      344.35      517.17    141.53 o 
   2   9  16      396.40      386.83    156.68 o 
   3   9  16       38.90      114.47    117.68 o 
 -11   1  17       10.21       17.59    170.14 o 
 -10   1  17      464.49      515.89    174.06 o 
  -9   1  17     2585.76     2499.04    213.81 o 
  -8   1  17      138.25       22.89    141.85 o 
  -7   1  17     2140.66     2092.06    145.58 o 
  -6   1  17      783.37      839.96    100.59 o 
  -5   1  17       44.09       96.80     87.21 o 
  -4   1  17      145.83      109.67     67.20 o 
  -3   1  17     7377.44     6976.83    116.24 o 
  -2   1  17       75.07      -27.53     52.61 o 
  -1   1  17     6809.00     6331.60    124.59 o 
   0   1  17       32.43        1.12     54.09 o 
   1   1  17       74.24      122.06     62.76 o 
   2   1  17       75.47      -35.51     65.81 o 
   3   1  17     1422.35     1551.30    114.92 o 
   4   1  17      619.67      361.30     89.02 o 
   5   1  17     1461.82     1393.87    110.09 o 
   6   1  17       25.20       -1.88    171.51 o 
   7   1  17      124.97      151.62    107.92 o 
   8   1  17      385.39      500.53    137.94 o 
   9   1  17      615.51      669.71    151.85 o 
  10   1  17      183.83      166.06    171.09 o 
 -11   2  17      783.11      561.56    187.59 o 
 -10   2  17     1364.58     1217.87    211.80 o 
  -9   2  17      187.04      280.67    195.10 o 
  -8   2  17     1110.53     1024.46    134.52 o 
  -7   2  17     2096.60     2132.61    147.33 o 
  -6   2  17       40.90       42.79    104.61 o 
  -5   2  17     2994.72     3195.96    115.34 o 
  -4   2  17      594.62      590.24     94.80 o 
  -3   2  17     1694.51     1755.40     94.57 o 
  -2   2  17     2404.23     2440.64     94.84 o 
  -1   2  17     1106.12     1119.98     67.83 o 
   0   2  17      109.61      182.63     54.40 o 
   1   2  17     7919.40     7399.64    150.23 o 
   2   2  17     2164.57     2242.43    100.39 o 
   3   2  17     2754.80     2707.58    110.21 o 
   4   2  17     1749.90     1909.42    104.32 o 
   5   2  17        2.84     -120.54     80.36 o 
   6   2  17     2181.09     2289.56    129.66 o 
   7   2  17      444.12      483.22    103.31 o 
   8   2  17      184.62      144.30     99.93 o 
   9   2  17      112.73      -56.35    114.10 o 
  10   2  17      648.80      704.29    134.72 o 
 -10   3  17     2011.31     2168.89    384.54 o 
  -9   3  17       14.74       50.57    120.03 o 
  -8   3  17       43.35       90.93    115.41 o 
  -7   3  17     1676.57     1473.69    156.70 o 
  -6   3  17       86.84      139.90    108.12 o 
  -5   3  17      444.73      512.83    107.85 o 
  -4   3  17      863.29      846.76    115.81 o 
  -3   3  17        7.68       -1.39     79.44 o 
  -2   3  17      224.05      122.04     55.34 o 
  -1   3  17      302.78      305.49     57.08 o 
   0   3  17     2375.68     2372.33     94.67 o 
   1   3  17        0.91      -77.60     64.82 o 
   2   3  17     5139.92     5100.61    131.12 o 
   3   3  17      149.87      137.27     81.26 o 
   4   3  17      143.65      203.42     84.64 o 
   5   3  17      595.48      618.48     96.79 o 
   6   3  17       95.43      126.21     91.34 o 
   7   3  17       10.36       70.13     94.46 o 
   8   3  17     1090.61     1024.64    119.32 o 
   9   3  17       84.58      150.75    113.37 o 
 -10   4  17       13.75      -32.28    164.22 o 
  -9   4  17        1.43     -151.23    121.65 o 
  -8   4  17       30.01      -44.43    145.86 o 
  -7   4  17       20.98     -137.07    114.00 o 
  -6   4  17       30.89       33.76    133.91 o 
  -5   4  17      179.26      -25.44    125.36 o 
  -4   4  17       15.53       86.98     71.35 o 
  -3   4  17       39.05      -24.16     82.89 o 
  -2   4  17      503.70      429.39     87.10 o 
  -1   4  17      106.08      -79.38    109.12 o 
   0   4  17     1088.88     1058.02    123.51 o 
   1   4  17        0.06      147.79     98.90 o 
   2   4  17       34.87      -47.64     84.53 o 
   3   4  17       73.72       95.24     79.01 o 
   4   4  17      101.59      -49.95     80.12 o 
   5   4  17       20.34       94.40     86.74 o 
   6   4  17        3.00      -87.36     86.74 o 
   7   4  17      132.57      110.19     97.13 o 
   8   4  17      182.29      201.49    104.61 o 
   9   4  17        1.35       88.38    106.24 o 
  -9   5  17      156.91      101.77    161.31 o 
  -8   5  17      530.66      820.30    197.38 o 
  -7   5  17       37.12     -126.97    140.50 o 
  -6   5  17     1283.74     1243.80    219.70 o 
  -5   5  17       35.69       -1.45    143.21 o 
  -4   5  17     4984.81     5049.86    252.77 o 
  -3   5  17       92.28      257.74     91.16 o 
  -2   5  17      252.63      137.64    107.83 o 
  -1   5  17        5.79      -67.80     98.89 o 
   0   5  17       28.56        8.57    100.81 o 
   1   5  17       83.55       92.40    102.60 o 
   2   5  17     3001.81     2937.19    161.73 o 
   3   5  17       32.96      -84.32    101.87 o 
   4   5  17      115.99      -43.33    104.52 o 
   5   5  17      180.27      142.70    112.75 o 
   6   5  17      295.52      244.05     96.47 o 
   7   5  17        0.72      115.44     99.30 o 
   8   5  17      891.47      953.70    121.13 o 
  -8   6  17      187.98      174.86    169.88 o 
  -7   6  17     1046.76     1233.95    182.40 o 
  -6   6  17      367.65      629.95    332.62 o 
  -5   6  17      857.11      867.01    287.39 o 
  -4   6  17     1162.22     1010.54    130.16 o 
  -3   6  17      969.63      955.82    136.24 o 
  -2   6  17     1261.07     1264.32    140.35 o 
  -1   6  17        4.64       10.46    105.20 o 
   0   6  17      603.98      745.65    122.78 o 
   1   6  17     1447.85     1617.35    178.12 o 
   2   6  17      331.46      481.31    117.11 o 
   3   6  17     1356.28     1308.89    136.70 o 
   4   6  17     1966.54     1838.05    152.33 o 
   5   6  17      432.54      468.05    126.74 o 
   6   6  17      119.42      143.90    118.16 o 
   7   6  17      741.52      903.07    142.70 o 
  -7   7  17      105.61       99.36    164.33 o 
  -6   7  17      155.96      147.18    221.71 o 
  -5   7  17      124.81       65.03    120.57 o 
  -4   7  17      378.66      641.86    171.20 o 
  -3   7  17      578.38      558.29    191.97 o 
  -2   7  17        5.67      -74.41    113.40 o 
  -1   7  17      343.70      403.69    140.93 o 
   0   7  17       42.62     -153.53    102.36 o 
   1   7  17       67.96      373.08    118.44 o 
   2   7  17     1142.66     1144.41    140.66 o 
   3   7  17     1992.36     2060.87    156.56 o 
   4   7  17       36.62       81.95    113.97 o 
   5   7  17      978.69     1077.93    194.97 o 
   6   7  17       19.81       16.42    118.24 o 
  -5   8  17      144.22      138.19    167.70 o 
  -4   8  17      298.57      181.76    164.61 o 
  -3   8  17      196.56      341.61    163.45 o 
  -2   8  17       74.59       28.25    121.57 o 
  -1   8  17       72.29      -54.88    147.57 o 
   0   8  17       16.96      -55.59    113.30 o 
   1   8  17       22.17       -5.80    113.36 o 
   2   8  17        0.16      -79.96    111.92 o 
   3   8  17        0.41        3.44    112.15 o 
   4   8  17       30.58       84.38    116.49 o 
   5   8  17        1.92      180.44    123.31 o 
  -2   9  17      179.33      281.78    134.43 o 
  -1   9  17      268.66      400.47    136.69 o 
   0   9  17      181.99      124.28    127.87 o 
   1   9  17       13.71      241.41    129.15 o 
   2   9  17      266.43       99.65    122.66 o 
 -10   0  18      461.21      480.74    253.21 o 
  -9   0  18     5687.71     5764.02    397.75 o 
  -8   0  18      506.99      325.96    218.38 o 
  -7   0  18     8042.16     7137.23    259.55 o 
  -6   0  18      382.30      373.88    136.17 o 
  -5   0  18       85.97       -4.04    124.74 o 
  -4   0  18     2732.88     2731.43    145.03 o 
  -3   0  18     4199.48     4237.72    139.63 o 
  -2   0  18      751.25      797.73    103.53 o 
  -1   0  18     6553.34     6390.98    159.04 o 
   0   0  18      694.20      703.08    102.00 o 
   1   0  18       15.51       -9.30    185.49 o 
   2   0  18     9365.02     9002.71    272.38 o 
   3   0  18     3392.97     3512.60    190.33 o 
   4   0  18       82.09      211.58    199.31 o 
   5   0  18     3304.78     3418.13    205.29 o 
   6   0  18      164.78      223.02    136.66 o 
   7   0  18     1104.31      987.84    209.49 o 
   8   0  18      579.62      158.46    192.83 o 
   9   0  18     1928.67     1899.48    270.19 o 
  10   0  18        3.38        7.65    197.62 o 
 -10   1  18       94.62     -233.08    155.39 o 
  -9   1  18      879.38      468.19    222.14 o 
  -8   1  18     1246.20     1159.08    281.95 o 
  -7   1  18      146.47       60.50    111.45 o 
  -6   1  18      399.15      368.20    108.74 o 
  -5   1  18     2052.89     2101.03    107.09 o 
  -4   1  18      361.13      303.15     73.71 o 
  -3   1  18      663.28      726.02     61.58 o 
  -2   1  18     1521.82     1579.06     75.00 o 
  -1   1  18       59.11      147.51     59.56 o 
   0   1  18        5.63      -32.09     58.14 o 
   1   1  18      584.70      602.59     77.11 o 
   2   1  18      155.26      128.79     72.10 o 
   3   1  18      896.85      885.55    102.58 o 
   4   1  18      271.42      249.77     93.12 o 
   5   1  18        3.26     -126.79     84.75 o 
   6   1  18      683.14      887.46    121.00 o 
   7   1  18      159.61       86.08    110.96 o 
   8   1  18        0.46       79.31    127.35 o 
   9   1  18      542.54      676.56    155.07 o 
  10   1  18      158.55      220.50    148.68 o 
 -10   2  18       43.70     -244.26    162.84 o 
  -9   2  18       22.17      -68.64    150.33 o 
  -8   2  18       60.81       53.20    115.54 o 
  -7   2  18        9.21       16.89    128.41 o 
  -6   2  18     1383.29     1423.08    135.45 o 
  -5   2  18      321.01      275.88     78.78 o 
  -4   2  18      491.83      540.96     80.43 o 
  -3   2  18     1414.30     1377.98     82.30 o 
  -2   2  18      599.41      672.33     75.96 o 
  -1   2  18      417.92      521.51     63.00 o 
   0   2  18     2917.25     2882.18     91.30 o 
   1   2  18      328.90      253.28     71.99 o 
   2   2  18       15.13      -66.16     69.85 o 
   3   2  18     1969.19     1868.56    101.93 o 
   4   2  18      283.56      239.20     79.74 o 
   5   2  18      429.77      477.92     95.79 o 
   6   2  18      200.39       26.71     90.71 o 
   7   2  18        9.51     -132.45     91.96 o 
   8   2  18      333.45      382.67    108.37 o 
   9   2  18       68.57      124.41    129.61 o 
 -10   3  18      284.30      110.07    175.19 o 
  -9   3  18     1547.25     1474.02    198.08 o 
  -8   3  18      117.21     -146.07    116.66 o 
  -7   3  18      118.84      214.57    121.61 o 
  -6   3  18      345.34      287.00    159.45 o 
  -5   3  18      717.83      585.74    111.43 o 
  -4   3  18      385.84      304.67    104.81 o 
  -3   3  18      469.95      337.74    125.14 o 
  -2   3  18     1320.02     1363.34    102.06 o 
  -1   3  18      197.95      191.48     70.14 o 
   0   3  18     2281.67     2458.60    155.65 o 
   1   3  18      195.63      122.57     69.68 o 
   2   3  18      636.57      582.60     81.01 o 
   3   3  18      409.14      399.03     87.86 o 
   4   3  18      804.04      879.40    106.19 o 
   5   3  18      531.88      493.91     95.57 o 
   6   3  18      158.13      171.22     94.94 o 
   7   3  18       11.11      -64.56     95.52 o 
   8   3  18       47.57       39.64    101.89 o 
   9   3  18      306.79      405.50    125.16 o 
  -9   4  18      159.77      152.44    133.93 o 
  -8   4  18       78.89       85.23    126.40 o 
  -7   4  18       29.01       31.02    120.18 o 
  -6   4  18     2121.04     2462.16    194.14 o 
  -5   4  18      137.26      -19.26    129.11 o 
  -4   4  18     3716.24     3321.61    260.44 o 
  -3   4  18      476.03      616.28    100.84 o 
  -2   4  18        1.53       29.51     80.93 o 
  -1   4  18      671.89      661.23    176.71 o 
   0   4  18      796.73      806.68    122.59 o 
   1   4  18      482.06      243.64    108.67 o 
   2   4  18     5111.11     4680.16    184.33 o 
   3   4  18     1151.22     1075.01    102.43 o 
   4   4  18      166.36      176.28     87.95 o 
   5   4  18      749.91      874.31    111.89 o 
   6   4  18     1561.54     1554.88    121.43 o 
   7   4  18      373.04      293.64    102.35 o 
   8   4  18     2197.19     2507.29    150.08 o 
   9   4  18        1.30       32.45    107.59 o 
  -9   5  18      850.20      981.30    160.31 o 
  -8   5  18     1066.79      943.79    150.70 o 
  -7   5  18        0.67      165.32    146.53 o 
  -6   5  18      195.64      148.30    265.44 o 
  -5   5  18      539.82      518.26    152.16 o 
  -4   5  18      143.04      111.39    108.87 o 
  -3   5  18      208.16      254.82     93.68 o 
  -2   5  18     2476.29     2898.71    168.90 o 
  -1   5  18      152.56      229.76    107.18 o 
   0   5  18        9.98      -61.61    102.10 o 
   1   5  18       23.31       81.26    103.33 o 
   2   5  18      118.54      172.58    108.77 o 
   3   5  18      885.54      854.04    140.51 o 
   4   5  18      676.12      565.82    145.99 o 
   5   5  18       33.68       58.04    111.37 o 
   6   5  18      333.48      466.92    128.04 o 
   7   5  18      335.67      466.85    130.94 o 
   8   5  18      128.34      176.88    131.81 o 
  -8   6  18       91.15       33.61    183.79 o 
  -7   6  18      231.68      221.87    157.31 o 
  -6   6  18      392.79      571.24    158.30 o 
  -5   6  18      148.11      237.78    123.46 o 
  -4   6  18      141.93       19.38    112.30 o 
  -3   6  18      312.37      219.35    124.86 o 
  -2   6  18     1404.40     1453.51    147.31 o 
  -1   6  18     1966.14     1846.95    151.47 o 
   0   6  18      873.72      745.59    127.06 o 
   1   6  18       14.37       29.91    109.80 o 
   2   6  18      535.06      455.82    121.83 o 
   3   6  18       22.27      153.84    111.13 o 
   4   6  18       20.60       -7.45    111.96 o 
   5   6  18      545.60      549.11    130.50 o 
   6   6  18       20.47     -131.18    191.77 o 
   7   6  18       78.20      128.69    128.53 o 
  -6   7  18      246.98      304.46    157.70 o 
  -5   7  18      258.38      469.88    175.64 o 
  -4   7  18      807.50      701.11    177.93 o 
  -3   7  18      480.29      471.71    136.39 o 
  -2   7  18     1299.54     1061.84    145.52 o 
  -1   7  18     1154.94      958.40    141.15 o 
   0   7  18       55.83      198.02    115.12 o 
   1   7  18      620.67      795.01    133.33 o 
   2   7  18       87.73      109.98    117.69 o 
   3   7  18     1070.77     1228.20    255.35 o 
   4   7  18       70.19       30.83    114.51 o 
   5   7  18       13.91      -68.85    117.08 o 
   6   7  18      353.15      480.75    135.80 o 
  -4   8  18     1629.04     1508.25    214.46 o 
  -3   8  18     2632.95     2870.89    310.86 o 
  -2   8  18       66.70      -33.26    124.71 o 
  -1   8  18     1786.05     1870.91    175.19 o 
   0   8  18        4.64     -164.35    114.16 o 
   1   8  18      579.09      592.28    158.80 o 
   2   8  18      325.53      276.65    167.50 o 
   3   8  18      470.62      693.17    141.50 o 
   4   8  18      123.23       91.31    120.85 o 
 -10   1  19      180.57     -100.35    175.21 o 
  -9   1  19     2858.09     3164.06    237.47 o 
  -8   1  19      784.01     1008.73    179.16 o 
  -7   1  19     1439.99     1415.46    152.40 o 
  -6   1  19      367.05      222.84     98.03 o 
  -5   1  19     1324.76     1279.99    110.64 o 
  -4   1  19     1809.57     1759.36     94.08 o 
  -3   1  19     1992.02     2002.42     86.07 o 
  -2   1  19      875.07      783.84     69.05 o 
  -1   1  19     1271.63     1465.85     79.61 o 
   0   1  19     1983.98     2092.66     85.75 o 
   1   1  19     1884.79     1933.78     99.27 o 
   2   1  19       21.60       10.29    103.76 o 
   3   1  19     1057.64      989.18     91.70 o 
   4   1  19      419.03      338.99     92.10 o 
   5   1  19     1451.67     1524.05    118.25 o 
   6   1  19      184.46      216.25    110.38 o 
   7   1  19      324.86      396.26    118.80 o 
   8   1  19       14.93      181.84    136.86 o 
   9   1  19      150.16      155.12    142.21 o 
 -10   2  19       70.42       28.38    174.94 o 
  -9   2  19      510.85      474.67    175.44 o 
  -8   2  19     1866.15     1915.51    248.15 o 
  -7   2  19        0.46     -137.90    112.36 o 
  -6   2  19     1566.18     1599.85    209.14 o 
  -5   2  19      166.04      254.77     86.11 o 
  -4   2  19      455.14      429.54     75.41 o 
  -3   2  19     2684.93     2883.61    113.55 o 
  -2   2  19     2166.07     2380.12     89.85 o 
  -1   2  19      363.65      251.31     62.10 o 
   0   2  19     2972.57     3024.33    109.95 o 
   1   2  19      386.64      322.65     76.36 o 
   2   2  19     1532.71     1370.02     94.72 o 
   3   2  19     8054.21     7717.15    169.38 o 
   4   2  19      480.54      467.42     87.11 o 
   5   2  19      129.79       99.71     91.08 o 
   6   2  19     1540.31     1583.51    122.96 o 
   7   2  19       37.88       26.25     98.45 o 
   8   2  19      292.85      221.75    174.26 o 
   9   2  19     1315.78     1409.68    150.16 o 
  -9   3  19        0.92       34.39    303.27 o 
  -8   3  19        1.71      -46.09    123.63 o 
  -7   3  19        6.46      -60.98    210.23 o 
  -6   3  19      684.59      718.70    131.20 o 
  -5   3  19      476.83      533.29    132.89 o 
  -4   3  19     3445.20     3370.66    176.62 o 
  -3   3  19      136.08      144.20     88.72 o 
  -2   3  19        5.07     -111.15     78.44 o 
  -1   3  19     1128.17     1053.37    124.87 o 
   0   3  19     2585.07     2743.55    104.76 o 
   1   3  19       61.22      193.05     73.81 o 
   2   3  19     3993.83     3934.31    125.72 o 
   3   3  19       17.92      -55.99     82.32 o 
   4   3  19      162.31      149.96     89.53 o 
   5   3  19      232.41      136.79     93.76 o 
   6   3  19       68.57      -37.78     92.78 o 
   7   3  19      199.40      342.11    117.24 o 
   8   3  19      531.47      488.07    114.56 o 
   9   3  19       50.70      -46.79    118.53 o 
  -9   4  19      104.80      -63.11    134.22 o 
  -8   4  19       73.79       44.27    217.06 o 
  -7   4  19        4.49     -147.94    129.18 o 
  -6   4  19      241.15       21.54    309.70 o 
  -5   4  19      101.91      200.00    116.13 o 
  -4   4  19        3.32      -99.43    100.90 o 
  -3   4  19       13.42      -83.85    124.65 o 
  -2   4  19        7.47       24.99    118.43 o 
  -1   4  19      164.17      213.50    110.91 o 
   0   4  19        5.45      -63.69    103.44 o 
   1   4  19       51.83     -178.57    149.51 o 
   2   4  19      139.42      180.02    129.40 o 
   3   4  19        6.60     -102.85    103.80 o 
   4   4  19      627.68      687.89    121.87 o 
   5   4  19       89.02      186.97    135.49 o 
   6   4  19       31.86      -15.74     94.43 o 
   7   4  19       45.60       46.88    124.39 o 
   8   4  19       51.17       52.63    105.66 o 
  -8   5  19      158.57      124.20    137.23 o 
  -7   5  19       55.54      -19.55    150.23 o 
  -6   5  19      633.03      504.06    157.48 o 
  -5   5  19      177.58      156.19    117.28 o 
  -4   5  19     1500.62     1592.30    201.48 o 
  -3   5  19        7.05      -46.26    115.69 o 
  -2   5  19      349.86      371.88    120.83 o 
  -1   5  19      616.42      638.08    173.09 o 
   0   5  19      354.10      368.58    119.37 o 
   1   5  19      948.96      719.22    128.27 o 
   2   5  19     2484.51     2545.12    199.79 o 
   3   5  19        2.03      -14.50    110.72 o 
   4   5  19      230.36       46.02    115.72 o 
   5   5  19        3.83       88.91    116.13 o 
   6   5  19      366.37      482.02    133.26 o 
   7   5  19      130.75       73.29    126.30 o 
  -7   6  19      156.59       60.49    157.91 o 
  -6   6  19     1050.86     1123.42    299.38 o 
  -5   6  19       70.69      -42.77     82.79 o 
  -4   6  19      306.19      173.55    156.93 o 
  -3   6  19     2602.99     2429.64    174.15 o 
  -2   6  19      501.15      527.43    130.11 o 
  -1   6  19      596.39      561.30    125.27 o 
   0   6  19      884.17      707.30    131.34 o 
   1   6  19     1144.84     1081.17    140.33 o 
   2   6  19      155.55       95.49    114.18 o 
   3   6  19     2262.65     2278.02    165.23 o 
   4   6  19      318.63      295.89    141.98 o 
   5   6  19      123.45       73.13    123.24 o 
   6   6  19      584.80      533.45    138.05 o 
  -6   7  19      124.41      -93.27    171.82 o 
  -5   7  19      166.23      236.81    174.03 o 
  -4   7  19       78.54      338.67    176.14 o 
  -3   7  19        3.51       32.46    123.53 o 
  -2   7  19      214.19      142.77    131.68 o 
  -1   7  19     1882.73     1657.91    158.41 o 
   0   7  19        4.75      -55.54    113.00 o 
   1   7  19      802.70      700.05    137.83 o 
   2   7  19        3.77       46.21    304.17 o 
   3   7  19      315.14      281.47    125.63 o 
   4   7  19      171.53      192.87    201.16 o 
   5   7  19      490.54      664.82    138.03 o 
  -3   8  19      342.81      287.31    177.85 o 
  -2   8  19       36.70     -167.82    126.42 o 
  -1   8  19      176.48      263.55    131.78 o 
   0   8  19       33.76       73.47    174.65 o 
   1   8  19       65.41      175.46    133.05 o 
   2   8  19        0.05      -48.13    123.64 o 
   3   8  19       16.93      104.13    124.76 o 
  -9   0  20        1.31     -322.44    214.96 o 
  -8   0  20     1613.57     1710.41    282.74 o 
  -7   0  20     2179.00     2318.46    286.35 o 
  -6   0  20      354.81      518.58    149.86 o 
  -5   0  20      208.81      237.35    111.41 o 
  -4   0  20     1740.07     1894.05    137.99 o 
  -3   0  20      372.94      391.86     89.70 o 
  -2   0  20     3214.05     3347.23    131.34 o 
  -1   0  20     3724.02     3605.31    137.35 o 
   0   0  20      168.68      179.20     80.64 o 
   1   0  20     1275.24     1174.08    120.10 o 
   2   0  20      551.00      451.31    125.32 o 
   3   0  20      122.84      150.17    123.56 o 
   4   0  20     2195.53     2114.61    177.04 o 
   5   0  20      703.45     1005.30    347.11 o 
   6   0  20       24.84       26.63    137.37 o 
   7   0  20     1307.05     1141.47    227.52 o 
   8   0  20        4.69      167.33    198.84 o 
   9   0  20      364.82      430.61    216.55 o 
  -9   1  20     1694.61     1860.69    215.32 o 
  -8   1  20      640.93      756.06    179.18 o 
  -7   1  20        9.24       17.25    116.40 o 
  -6   1  20      574.14      426.03     91.37 o 
  -5   1  20       23.37      -19.18     74.26 o 
  -4   1  20      836.67      873.10     84.23 o 
  -3   1  20     2120.71     2278.19     90.51 o 
  -2   1  20      548.31      539.89     63.57 o 
  -1   1  20       25.10      112.29     60.65 o 
   0   1  20      177.96      222.29     74.54 o 
   1   1  20      502.53      569.52     82.22 o 
   2   1  20      245.13      295.70     80.76 o 
   3   1  20      679.42      706.24     88.76 o 
   4   1  20      144.39      158.31     83.86 o 
   5   1  20      104.23       73.52     94.46 o 
   6   1  20     1314.06     1226.75    188.99 o 
   7   1  20       37.81      -48.89    111.08 o 
   8   1  20      334.43      258.24    140.49 o 
   9   1  20      206.58      152.34    143.16 o 
  -9   2  20      165.38      -87.36    252.25 o 
  -8   2  20      330.33      225.36    191.59 o 
  -7   2  20       29.34      -18.77    121.12 o 
  -6   2  20     2022.97     1965.15    154.67 o 
  -5   2  20       17.95      -20.52     85.58 o 
  -4   2  20      794.53      902.14     96.43 o 
  -3   2  20      201.15      227.96     75.47 o 
  -2   2  20      286.37      402.92     66.61 o 
  -1   2  20        8.85       79.34     69.64 o 
   0   2  20        1.38      -27.99     68.77 o 
   1   2  20      131.56      152.79     75.37 o 
   2   2  20      737.02      803.24     88.16 o 
   3   2  20        7.32      -18.00     78.15 o 
   4   2  20        8.95       27.66     81.92 o 
   5   2  20       14.24      -32.49     91.35 o 
   6   2  20      223.80      272.91    101.97 o 
   7   2  20      113.24      -20.61    100.16 o 
   8   2  20       69.53      -43.04    225.40 o 
  -9   3  20      384.06      443.07    183.75 o 
  -8   3  20      457.85      403.46    138.99 o 
  -7   3  20       17.31      164.84    126.67 o 
  -6   3  20      275.19      142.54    123.42 o 
  -5   3  20        7.86       84.78     99.94 o 
  -4   3  20      475.90      445.31     92.22 o 
  -3   3  20     1827.39     2029.15    122.90 o 
  -2   3  20      300.62      266.95    113.68 o 
  -1   3  20       30.19       30.66    105.04 o 
   0   3  20      969.17      789.58    124.65 o 
   1   3  20       38.26      -76.68     87.93 o 
   2   3  20      488.78      475.76     82.73 o 
   3   3  20      672.15      617.95     98.11 o 
   4   3  20     1164.70     1243.95    152.87 o 
   5   3  20        2.46       75.61     94.99 o 
   6   3  20      350.59      391.47    106.76 o 
   7   3  20       17.75       -2.65     99.51 o 
   8   3  20      232.64      220.13    110.79 o 
  -8   4  20      141.60      152.35    137.35 o 
  -7   4  20     1462.46     1350.96    191.88 o 
  -6   4  20      805.82      847.44    163.23 o 
  -5   4  20     2270.80     2546.71    166.39 o 
  -4   4  20     1261.42     1471.60    175.34 o 
  -3   4  20       90.02       35.42    114.96 o 
  -2   4  20      619.25      818.06    131.64 o 
  -1   4  20     1331.90     1346.46    152.06 o 
   0   4  20     1255.86     1146.75    133.56 o 
   1   4  20     3069.09     2837.49    166.74 o 
   2   4  20     1347.00     1510.20    144.79 o 
   3   4  20       29.49       83.47    181.43 o 
   4   4  20      644.42      699.84    129.05 o 
   5   4  20      207.23      135.77    121.39 o 
   6   4  20        1.64       41.96     96.27 o 
   7   4  20      455.49      500.13    112.08 o 
  -7   5  20      741.29      720.78    199.26 o 
  -6   5  20       80.32      198.41    128.46 o 
  -5   5  20      306.33      218.43    159.06 o 
  -4   5  20      227.88      344.02    163.59 o 
  -3   5  20     1663.19     1629.17    157.54 o 
  -2   5  20       70.40      125.11    133.98 o 
  -1   5  20      376.12      396.96    123.89 o 
   0   5  20      594.69      623.65    125.69 o 
   1   5  20      278.52      175.83    114.97 o 
   2   5  20      881.17      943.87    137.19 o 
   3   5  20      807.83      734.36    154.22 o 
   4   5  20       48.95      169.66    119.66 o 
   5   5  20      184.31       92.93    119.83 o 
   6   5  20      178.94      -11.10    123.44 o 
   7   5  20       65.29        0.79    127.47 o 
  -6   6  20      522.44      475.51    140.47 o 
  -5   6  20        7.27      113.69    168.90 o 
  -4   6  20        4.77       39.95    162.41 o 
  -3   6  20        2.52      -35.32    124.95 o 
  -2   6  20       68.00        0.92    121.22 o 
  -1   6  20       40.02      104.49    118.69 o 
   0   6  20     1145.84      946.26    141.42 o 
   1   6  20      134.31        9.15    116.29 o 
   2   6  20      302.33      197.79    122.05 o 
   3   6  20      194.24      148.34    121.34 o 
   4   6  20       48.13       96.95    122.12 o 
   5   6  20        4.86      -55.48    123.12 o 
  -5   7  20      355.08      392.11    187.32 o 
  -4   7  20      297.05      239.18    180.58 o 
  -3   7  20      303.97      310.89    138.62 o 
  -2   7  20      129.80       87.51    129.44 o 
  -1   7  20        1.93      -32.03    119.75 o 
   0   7  20      392.77      375.57    130.77 o 
   1   7  20        6.51       35.52    119.68 o 
   2   7  20       63.22       79.36    201.89 o 
   3   7  20     1048.16      990.95    145.81 o 
   4   7  20        3.78       -7.31    127.25 o 
  -1   8  20      999.51     1092.35    161.20 o 
   0   8  20      600.18      492.57    142.12 o 
   1   8  20      449.32      360.60    143.93 o 
  -9   1  21      419.16      591.05    378.17 o 
  -8   1  21     2487.20     2449.80    431.80 o 
  -7   1  21      446.81      380.75    131.30 o 
  -6   1  21      334.19      284.65     84.06 o 
  -5   1  21        6.40       46.83     77.25 o 
  -4   1  21       18.23       72.07     73.92 o 
  -3   1  21       22.49       91.06     75.89 o 
  -2   1  21     2702.09     2852.46     89.72 o 
  -1   1  21       19.80      -35.60     68.12 o 
   0   1  21      357.85      421.19     79.22 o 
   1   1  21      722.99      722.16     97.60 o 
   2   1  21     1348.39     1146.42     96.68 o 
   3   1  21      470.52      449.54     87.77 o 
   4   1  21     1224.43     1130.36    102.40 o 
   5   1  21      724.37      801.94    101.44 o 
   6   1  21      182.79      207.37    202.10 o 
   7   1  21      261.21      176.30    121.49 o 
   8   1  21       88.58      -47.58    138.87 o 
  -9   2  21      244.55      275.59    187.11 o 
  -8   2  21        0.95       91.54    167.60 o 
  -7   2  21      984.31      894.94    142.73 o 
  -6   2  21     2558.10     2984.71    153.84 o 
  -5   2  21      143.51      211.54    102.07 o 
  -4   2  21     1095.74     1065.82    120.24 o 
  -3   2  21     2981.83     3000.63    143.41 o 
  -2   2  21      313.14      321.16     73.34 o 
  -1   2  21      700.14      759.01     83.54 o 
   0   2  21     6479.73     5991.44    145.33 o 
   1   2  21      256.32      405.42    103.70 o 
   2   2  21     2215.59     2163.30    119.49 o 
   3   2  21     2090.87     2480.82    167.48 o 
   4   2  21       44.57       26.37     83.81 o 
   5   2  21      658.41      604.84    108.98 o 
   6   2  21      297.38      402.14    106.73 o 
   7   2  21        6.27     -119.50    101.08 o 
   8   2  21      158.93      146.84    126.21 o 
  -8   3  21       35.00      128.59    173.14 o 
  -7   3  21       98.24       76.10    128.45 o 
  -6   3  21        0.52      -38.84    107.19 o 
  -5   3  21     1178.57     1157.55    123.78 o 
  -4   3  21      469.74      419.02    152.12 o 
  -3   3  21      120.44       44.18    116.88 o 
  -2   3  21      502.33      650.92    128.46 o 
  -1   3  21      458.86      628.31    125.59 o 
   0   3  21       39.62       -3.86    109.99 o 
   1   3  21     2950.93     2912.64    168.58 o 
   2   3  21      163.99      120.74     95.94 o 
   3   3  21     3304.55     3273.78    146.08 o 
   4   3  21      442.22      586.11    119.82 o 
   5   3  21      586.10      616.71    109.89 o 
   6   3  21        6.20      -18.98     99.50 o 
   7   3  21      384.71      343.77    112.23 o 
  -8   4  21      240.96      330.93    146.37 o 
  -7   4  21      321.89      531.95    163.58 o 
  -6   4  21       24.10       18.41    111.12 o 
  -5   4  21      186.96       28.71    130.52 o 
  -4   4  21       57.99     -136.59    193.74 o 
  -3   4  21      226.65      148.40    165.70 o 
  -2   4  21       51.19      -65.06    114.01 o 
  -1   4  21      159.96       43.62    113.09 o 
   0   4  21        8.73      -87.67    112.63 o 
   1   4  21       54.76      -41.30    109.96 o 
   2   4  21      140.38      -58.68    111.53 o 
   3   4  21        0.50        3.27    114.33 o 
   4   4  21      170.76      207.16    121.99 o 
   5   4  21        0.60      -43.86    120.18 o 
   6   4  21        1.42      -62.04    122.39 o 
   7   4  21       87.43       52.99    131.93 o 
  -7   5  21      892.48     1248.47    162.88 o 
  -6   5  21      360.28      262.37    135.07 o 
  -5   5  21     2078.78     2166.93    272.15 o 
  -4   5  21      600.42      493.12    173.51 o 
  -3   5  21     2359.96     2213.53    172.13 o 
  -2   5  21      862.85      755.02    141.37 o 
  -1   5  21       44.01       18.47    117.72 o 
   0   5  21        8.25       86.13    118.97 o 
   1   5  21     1113.58     1134.55    143.61 o 
   2   5  21      402.38      389.90    133.69 o 
   3   5  21      742.32      642.38    134.81 o 
   4   5  21      926.53     1042.42    147.34 o 
   5   5  21        9.99     -105.63    120.92 o 
   6   5  21       11.96       95.96    129.20 o 
  -6   6  21      727.02     1013.60    208.08 o 
  -5   6  21        2.07      406.92    188.42 o 
  -4   6  21     2524.18     2314.65    233.23 o 
  -3   6  21     1358.00     1305.92    259.12 o 
  -2   6  21        2.54     -175.53    117.02 o 
  -1   6  21      623.12      854.10    152.11 o 
   0   6  21     1275.40     1093.43    146.67 o 
   1   6  21      143.69       17.45    120.49 o 
   2   6  21     2281.67     2424.94    174.30 o 
   3   6  21      597.58      627.95    137.68 o 
   4   6  21        1.17      -28.84    123.30 o 
   5   6  21       13.77       65.79    153.06 o 
  -4   7  21      197.67      129.34    182.40 o 
  -3   7  21       71.32      127.83    235.35 o 
  -2   7  21      394.63       31.89    243.24 o 
  -1   7  21      488.56      358.01    135.09 o 
   0   7  21      315.54      223.66    134.37 o 
   1   7  21       87.00      308.31    131.61 o 
   2   7  21      127.25      211.09    131.60 o 
   3   7  21       20.92      151.71    130.73 o 
  -8   0  22     1430.37     1734.71    295.79 o 
  -7   0  22      212.79      209.59    159.70 o 
  -6   0  22     1615.32     1809.76    152.09 o 
  -5   0  22      721.30      817.27    130.83 o 
  -4   0  22      399.82      346.85    116.28 o 
  -3   0  22       82.90      160.77     84.51 o 
  -2   0  22      596.82      443.85     95.19 o 
  -1   0  22      289.29      403.25     90.58 o 
   0   0  22      688.67      618.10    113.81 o 
   1   0  22     1558.81     1562.82    136.11 o 
   2   0  22      291.62      146.51    109.57 o 
   3   0  22      944.57      836.65    150.73 o 
   4   0  22     3688.48     3901.00    222.77 o 
   5   0  22      281.26      184.13    145.33 o 
   6   0  22      949.13     1322.80    284.22 o 
   7   0  22      331.45      341.35    209.24 o 
  -8   1  22       12.71       16.64    170.68 o 
  -7   1  22      528.88      552.94    136.90 o 
  -6   1  22      569.95      490.32    127.85 o 
  -5   1  22       38.69       99.21     81.03 o 
  -4   1  22      682.21      619.00     85.94 o 
  -3   1  22      164.48      194.19     66.04 o 
  -2   1  22       15.77      -25.54     54.78 o 
  -1   1  22       14.73      -10.96     65.91 o 
   0   1  22      496.39      440.64     77.78 o 
   1   1  22        8.48     -111.98     74.65 o 
   2   1  22      574.54      816.32     93.61 o 
   3   1  22       52.92       12.66     82.33 o 
   4   1  22       88.84      171.14     90.54 o 
   5   1  22      791.36      832.64    108.94 o 
   6   1  22        4.49       38.87    101.82 o 
   7   1  22      103.86        6.84    108.69 o 
  -8   2  22        3.64      -32.32    166.30 o 
  -7   2  22      150.59      129.41    235.83 o 
  -6   2  22       12.71      -19.69    107.18 o 
  -5   2  22      331.38      373.03     98.14 o 
  -4   2  22        4.52       56.65     95.47 o 
  -3   2  22      189.51       29.24     78.62 o 
  -2   2  22      130.88       97.34    147.63 o 
  -1   2  22     1601.81     1664.67    118.18 o 
   0   2  22      292.70      239.65     78.24 o 
   1   2  22      516.03      516.89     86.44 o 
   2   2  22       25.02       52.56     81.20 o 
   3   2  22      918.59      982.13    100.44 o 
   4   2  22      211.51       30.69     88.17 o 
   5   2  22      106.51      113.59    101.34 o 
   6   2  22       12.72       -7.62    103.96 o 
   7   2  22      138.07       73.58    109.47 o 
  -8   3  22       40.32     -173.18    132.82 o 
  -7   3  22      288.61      162.43    134.17 o 
  -6   3  22      491.57      679.74    124.79 o 
  -5   3  22       59.72       90.68    106.85 o 
  -4   3  22      572.89      401.24    136.44 o 
  -3   3  22      330.07      159.19    107.71 o 
  -2   3  22        5.99     -147.68    113.05 o 
  -1   3  22     1154.73     1074.68    170.20 o 
   0   3  22      224.34      403.83    124.70 o 
   1   3  22        7.17      -15.00    110.82 o 
   2   3  22       42.07      100.45    118.07 o 
   3   3  22       45.28      -12.01    116.39 o 
   4   3  22      353.22      200.55    101.12 o 
   5   3  22     1115.19     1088.51    121.84 o 
   6   3  22       99.16       65.69    104.26 o 
   7   3  22       11.25      -39.12    106.58 o 
  -7   4  22        2.26        2.69    118.26 o 
  -6   4  22       43.06      122.81    114.83 o 
  -5   4  22     2345.08     2367.09    227.45 o 
  -4   4  22        1.99      -35.98    213.09 o 
  -3   4  22     3084.98     2750.81    180.95 o 
  -2   4  22     2229.42     2499.38    174.25 o 
  -1   4  22        4.66      105.34    120.00 o 
   0   4  22      102.11      -19.22    118.52 o 
   1   4  22     1785.32     1782.62    152.39 o 
   2   4  22       25.69      201.91    120.51 o 
   3   4  22     2159.82     2280.09    170.56 o 
   4   4  22     1420.24     1505.00    195.35 o 
   5   4  22        0.19       83.10    150.92 o 
   6   4  22        7.50      -53.85    129.03 o 
  -6   5  22      302.55      449.46    188.93 o 
  -5   5  22       12.35     -101.30    262.50 o 
  -4   5  22      523.64      554.63    179.43 o 
  -3   5  22      169.54       68.97    129.10 o 
  -2   5  22      343.71      107.40    131.61 o 
  -1   5  22       50.53      -34.14    124.07 o 
   0   5  22       92.62       60.84    124.19 o 
   1   5  22       12.93     -195.50    134.36 o 
   2   5  22     1020.80      970.10    144.73 o 
   3   5  22      168.74      143.61    127.04 o 
   4   5  22       28.77      -22.09    125.32 o 
   5   5  22        8.48      -92.34    127.42 o 
  -4   6  22        5.26      182.24    178.46 o 
  -3   6  22       66.55     -160.70    130.01 o 
  -2   6  22       28.89      -29.66    128.13 o 
  -1   6  22       10.10       32.30    127.84 o 
   0   6  22      381.53      512.76    197.44 o 
   1   6  22      139.53       77.29    126.07 o 
   2   6  22        4.69     -143.78    153.83 o 
   3   6  22      398.01      283.97    133.96 o 
   4   6  22       16.63      136.36    132.27 o 
  -1   7  22        4.40     -126.55    132.18 o 
   0   7  22      186.41      269.19    136.96 o 
  -8   1  23     1334.02     1583.01    213.71 o 
  -7   1  23        8.49      -88.45    130.07 o 
  -6   1  23      616.87      660.29    121.34 o 
  -5   1  23      168.09       88.52     94.28 o 
  -4   1  23      176.57     -128.66     85.77 o 
  -3   1  23      350.67      255.22     69.00 o 
  -2   1  23     2700.86     2949.73    113.99 o 
  -1   1  23      295.43      264.85     72.70 o 
   0   1  23     1341.09     1339.65    110.30 o 
   1   1  23      576.29      674.19     92.25 o 
   2   1  23       12.45      111.43     86.01 o 
   3   1  23        4.02       90.28     87.42 o 
   4   1  23      381.48      364.51     97.00 o 
   5   1  23       50.87      -40.70     92.75 o 
   6   1  23     1073.77     1113.30    129.36 o 
   7   1  23       64.03      142.94    114.77 o 
  -7   2  23     1507.18     1766.54    147.80 o 
  -6   2  23      173.41      152.06    112.94 o 
  -5   2  23       42.22        4.50     96.76 o 
  -4   2  23      438.90      490.49    100.18 o 
  -3   2  23      147.95      206.87     96.78 o 
  -2   2  23     1292.80     1401.49    128.60 o 
  -1   2  23     3612.30     3862.10    242.05 o 
   0   2  23       97.54      136.84    135.71 o 
   1   2  23      414.83      350.33     87.48 o 
   2   2  23     1149.22     1279.06    105.51 o 
   3   2  23       46.42      -35.14     86.68 o 
   4   2  23      732.22      667.09    103.89 o 
   5   2  23     1108.10     1363.95    129.70 o 
   6   2  23       10.37      -68.66    103.93 o 
  -7   3  23        0.06      -15.23    120.42 o 
  -6   3  23       25.24       18.81    112.50 o 
  -5   3  23     1814.80     2139.26    180.07 o 
  -4   3  23       53.81       -4.92    128.98 o 
  -3   3  23     2510.69     2467.75    151.16 o 
  -2   3  23      214.57      255.73    125.70 o 
  -1   3  23       63.31      -81.34    116.56 o 
   0   3  23      417.00      501.59    126.29 o 
   1   3  23        9.61      -39.29    115.65 o 
   2   3  23      129.44      -56.70    117.09 o 
   3   3  23     2445.76     2610.34    274.30 o 
   4   3  23      248.25      424.60    133.96 o 
   5   3  23       44.57       78.35    148.66 o 
   6   3  23       11.12      104.87    109.51 o 
  -6   4  23       83.00      149.19    176.38 o 
  -5   4  23       30.27      111.46    171.73 o 
  -4   4  23       29.95       77.42    167.49 o 
  -3   4  23       21.45        1.55    126.08 o 
  -2   4  23        9.27     -147.31    133.50 o 
  -1   4  23      298.30      252.76    129.12 o 
   0   4  23       75.35       95.15    125.78 o 
   1   4  23       28.17      -45.27    120.52 o 
   2   4  23       34.31       47.02    181.55 o 
   3   4  23      317.62      161.71    126.66 o 
   4   4  23        0.01       50.87    127.81 o 
   5   4  23        8.79      -36.60    129.90 o 
  -5   5  23     1038.56     1279.25    215.96 o 
  -4   5  23      163.77      -80.62    163.33 o 
  -3   5  23     2122.10     1762.99    174.48 o 
  -2   5  23      420.05      492.60    142.89 o 
  -1   5  23      124.27       64.01    128.84 o 
   0   5  23       20.52      -55.96    122.88 o 
   1   5  23      666.33      711.69    141.85 o 
   2   5  23      209.99      478.12    169.82 o 
   3   5  23      871.38     1055.24    247.07 o 
   4   5  23        4.12      134.35    132.34 o 
  -3   6  23      150.15       27.59    140.49 o 
  -2   6  23      570.07      489.34    188.63 o 
  -1   6  23      557.99      527.08    284.70 o 
   0   6  23      118.79      -79.93    127.44 o 
   1   6  23      107.97      193.60    132.90 o 
   2   6  23      624.91      637.82    146.89 o 
  -7   0  24      474.97      661.93    261.99 o 
  -6   0  24     1201.01     1368.48    151.78 o 
  -5   0  24       63.74      166.21    127.01 o 
  -4   0  24      174.46      131.32    117.84 o 
  -3   0  24      403.43      211.26    112.08 o 
  -2   0  24      119.47      -69.87    110.94 o 
  -1   0  24       60.98      -70.12    105.88 o 
   0   0  24     3075.98     3535.13    177.51 o 
   1   0  24        1.96     -157.70    105.14 o 
   2   0  24      524.99      745.75    142.15 o 
   3   0  24       59.60      -57.91    118.69 o 
   4   0  24      485.16      203.81    169.40 o 
   5   0  24       16.39      -69.57    145.94 o 
   6   0  24     2165.94     2769.21    255.95 o 
  -7   1  24      631.48      743.40    152.48 o 
  -6   1  24       15.75       96.95    157.21 o 
  -5   1  24       56.35       -7.80     95.93 o 
  -4   1  24      304.72      295.75    118.22 o 
  -3   1  24     1146.35     1203.22    115.79 o 
  -2   1  24      127.68      141.48     69.93 o 
  -1   1  24      390.92      314.82     81.14 o 
   0   1  24      769.75      827.30     90.70 o 
   1   1  24      707.78      755.45     89.81 o 
   2   1  24      275.75      279.82    103.90 o 
   3   1  24       64.83       53.08    116.79 o 
   4   1  24      648.65      457.66    101.97 o 
   5   1  24      328.87      180.72    100.95 o 
   6   1  24       81.39      143.31    113.91 o 
  -6   2  24      349.88      322.27    123.01 o 
  -5   2  24      220.70      146.95    112.03 o 
  -4   2  24       56.44      113.73    114.52 o 
  -3   2  24      167.53      192.63     99.47 o 
  -2   2  24      153.61      186.44    112.09 o 
  -1   2  24     1155.15     1147.72    126.53 o 
   0   2  24      123.85      -38.67    115.54 o 
   1   2  24       70.47       42.82    180.94 o 
   2   2  24      341.61      390.07     94.43 o 
   3   2  24      126.90      157.81     92.04 o 
   4   2  24      265.32      388.39    101.19 o 
   5   2  24       32.86     -123.78    104.86 o 
  -6   3  24       17.33      -23.00    145.00 o 
  -5   3  24      443.14      400.68    148.04 o 
  -4   3  24      401.17      221.20    119.49 o 
  -3   3  24       12.23      -56.17    110.68 o 
  -2   3  24      404.19      472.43    135.77 o 
  -1   3  24      825.92      907.15    144.10 o 
   0   3  24      182.02      135.40    124.91 o 
   1   3  24       22.64      -51.57    118.28 o 
   2   3  24      400.77      493.93    135.40 o 
   3   3  24        0.40        8.03    123.88 o 
   4   3  24      250.44      224.90    135.14 o 
   5   3  24      394.28      354.81    141.41 o 
  -5   4  24      668.27      659.18    280.66 o 
  -4   4  24      472.48      292.22    180.75 o 
  -3   4  24     1522.14     1616.94    258.52 o 
  -2   4  24       27.39      -32.56    157.02 o 
  -1   4  24      684.74      879.63    146.63 o 
   0   4  24      113.35       70.92    132.46 o 
   1   4  24      230.76      336.08    171.57 o 
   2   4  24       35.69     -177.68    118.46 o 
   3   4  24     1491.44     1680.57    205.83 o 
   4   4  24       59.30      241.50    137.98 o 
  -4   5  24      364.76      514.51    191.93 o 
  -3   5  24      289.84      715.17    335.37 o 
  -2   5  24      770.95      816.49    157.73 o 
  -1   5  24      173.21      113.14    136.64 o 
   0   5  24      122.77      212.80    131.68 o 
   1   5  24       53.43      -22.20    129.01 o 
   2   5  24      170.79      253.08    134.11 o 
   3   5  24      637.83      637.17    217.73 o 
  -6   1  25      879.16      937.67    132.53 o 
  -5   1  25       64.29      153.70    101.25 o 
  -4   1  25      877.26      877.27    128.25 o 
  -3   1  25      609.60      752.55    107.58 o 
  -2   1  25      431.69      361.25    115.58 o 
  -1   1  25      564.18      723.10    101.67 o 
   0   1  25     2987.13     3226.89    125.06 o 
   1   1  25      308.89      360.57     88.07 o 
   2   1  25      834.00     1141.38    107.79 o 
   3   1  25       82.88       85.47    101.37 o 
   4   1  25      157.01       76.20     98.67 o 
   5   1  25       34.22     -101.53    141.25 o 
  -5   2  25      573.25      865.52    174.54 o 
  -4   2  25      755.03      728.74    129.59 o 
  -3   2  25        4.82      -78.96     98.52 o 
  -2   2  25     1748.38     1940.76    127.30 o 
  -1   2  25     1632.28     1816.10    139.85 o 
   0   2  25      522.22      455.43    134.67 o 
   1   2  25      464.37      358.48    127.78 o 
   2   2  25       36.24     -129.33    119.64 o 
   3   2  25      200.18      221.56    132.89 o 
   4   2  25      895.58     1139.51    121.72 o 
  -5   3  25      102.33      131.52    146.87 o 
  -4   3  25       16.03       37.56    119.81 o 
  -3   3  25     1519.94     1883.76    148.05 o 
  -2   3  25      572.47      427.38    124.52 o 
  -1   3  25      438.39      503.92    136.47 o 
   0   3  25      230.00      318.00    133.09 o 
   1   3  25       57.85     -180.99    120.66 o 
   2   3  25      206.47      289.01    196.29 o 
   3   3  25      303.73      352.40    137.49 o 
   4   3  25      537.06      558.46    198.18 o 
  -4   4  25        4.74      -17.28    173.95 o 
  -3   4  25       39.34     -198.93    132.62 o 
  -2   4  25       57.49      256.18    148.25 o 
  -1   4  25       33.85      208.14    134.93 o 
   0   4  25       30.32      -10.21    126.66 o 
   1   4  25      220.86       25.54    163.23 o 
   2   4  25        5.74     -185.46    123.64 o 
   3   4  25       36.58      104.32    136.08 o 
  -1   5  25      452.97      440.72    175.31 o 
   0   5  25        2.83      -14.61    130.41 o 
  -5   0  26     2204.45     2059.83    214.84 o 
  -4   0  26        9.62      434.01    262.89 o 
  -3   0  26      377.36      353.62    127.26 o 
  -2   0  26       66.41       11.05    126.10 o 
  -1   0  26      976.20      925.60    137.42 o 
   0   0  26     3001.20     3594.13    187.77 o 
   1   0  26      157.43       44.51    120.70 o 
   2   0  26     1281.11     1160.70    147.11 o 
   3   0  26        1.50      -23.55    303.41 o 
   4   0  26       21.40     -155.87    127.28 o 
  -5   1  26        7.51       42.94    119.65 o 
  -4   1  26      414.54      662.18    127.02 o 
  -3   1  26      666.67      917.23    127.01 o 
  -2   1  26      461.10      776.32    126.58 o 
  -1   1  26       18.79       90.11    109.88 o 
   0   1  26       23.10      101.86    110.23 o 
   1   1  26      783.78      743.44    127.46 o 
   2   1  26       17.29     -124.68     83.12 o 
   3   1  26      488.15      444.59    104.96 o 
   4   1  26      331.94      306.48    106.49 o 
  -4   2  26      443.55      449.65    128.93 o 
  -3   2  26       26.98       34.16    105.21 o 
  -2   2  26      458.78      461.56    122.37 o 
  -1   2  26        9.19       17.38    110.56 o 
   0   2  26      509.28      411.07    119.67 o 
   1   2  26     1195.04     1074.42    155.56 o 
   2   2  26       31.25     -152.58    125.70 o 
   3   2  26      184.99        3.74    130.77 o 
  -3   3  26      376.75      570.12    129.65 o 
  -2   3  26        4.32     -104.62    116.42 o 
  -1   3  26       35.78      141.22    223.05 o 
   0   3  26      663.80      534.80    140.98 o 
   1   3  26      182.44      125.66    132.46 o 
   2   3  26        1.12     -188.00    125.34 o 
  -1   4  26       98.75      -42.28    136.91 o 
   0   4  26      156.56      -60.03    132.23 o 
  -3   1  27       83.38      -28.79    114.99 o 
  -2   1  27       24.06        5.93    113.01 o 
  -1   1  27      229.14      332.51    119.60 o 
   0   1  27      315.87      190.51    116.26 o 
   1   1  27     1237.37      998.18    150.68 o 
   2   1  27      155.75      359.69    108.62 o 
  -2   2  27      405.33      380.78    127.17 o 
  -1   2  27       66.99     -119.69    113.03 o 
   0   2  27      594.93      698.37    155.26 o 
   1   2  27      476.23      689.00    148.04 o 
                                                 
